# Supplementary material for: The association between serum prolactin levels and live birth rates in non-PCOS patients: A retrospective cohort study
Source: PLoS One. 2023 Nov 29;18(11):e0295071. doi: 10.1371/journal.pone.0295071 (PMC10686428; doi:10.1371/journal.pone.0295071)
Supplement: S1 File — (TXT) [file pone.0295071.s002.txt]

FEAGE	MALEAGE	BMI	FSH	E2	P	PRL	LH	T	LH.FSH	PCO	TYPE	TUBE	MALE	UTER	ENDOMETRI	OVULATE	OTHER	UNEXPLAIN.OVULATE.OTHER	ZHOUQITYPE	ZHOUQI.ST	FET.PROTOCAL	FRESH.PROTOCAL	METHOD	GNTOTAL	GNDAY	ENDOTHICK	HCGE2	HCGP	EGGNUMBER	EGG.DAY	EMBRSTAGE	ETSHU	PREGNANCY.TYPE	CLI.PREGNANCY	BIO.PREGNANCY	LIVE.BIRTH	INFERTILITY.DURATION	BIRTH.WEEK	BIRTH.TYPE	LFC	RFC	PREGNANCY.LOSS
22	23	19.03	8.72	4.4145	NA	6.96	4.03	0.64	0.462155963	0	1	1	1	0	0	0	0	0	1	2	NA	1	2	1650	11	10	4800	1.68	14	3	1	2	1	1	1	1	8.58	39	2	NA	NA	0
34	37	27.55	8.22	13.77	NA	12.83	2.76	0.84	0.335766423	0	2	1	0	0	0	0	0	0	1	1	NA	1	1	2425	11	11	2707	0.62	11	3	1	2	1	1	1	1	NA	NA	NA	NA	NA	0
26	27	19.47	6.59	16.47	0.221	50.78	3.39	0.17	0.514415781	0	1	1	0	0	1	0	0	0	1	2	NA	2	1	2775	10	12	4862	1.28	9	4	1	3	NA	0	0	0	2	NA	NA	NA	4	NA
21	22	33.2	6.32	7.2	NA	9.88	3.4	0.55	0.537974684	0	1	NA	NA	NA	NA	NA	NA	NA	1	1	NA	1	1	1575	10	9	715	0.48	5	3	1	2	NA	0	0	0	2	NA	NA	NA	NA	NA
23	23	25.71	6.53	12.42	NA	22.5	4.7	0.18	0.719754977	0	1	NA	NA	NA	NA	NA	NA	NA	1	2	NA	1	1	1350	7	9	1665	1.19	8	3	1	3	NA	0	0	0	2	NA	NA	4	5	NA
22	26	21.48	8.36	6.48	NA	28.84	3.51	0.16	0.419856459	0	1	1	0	0	0	0	0	0	1	1	NA	1	1	1575	10	10	4862	1.4	7	3	1	2	NA	0	0	0	3	NA	NA	NA	NA	NA
28	30	19.2	7.88	2.43	NA	13.76	5.26	0.9	0.66751269	0	1	1	0	0	0	0	0	NA	1	1	NA	1	1	1650	10	11	4862	1.72	14	3	1	2	1	1	1	1	NA	NA	NA	NA	NA	0
33	33	24.14	7.15	19.71	NA	15.11	4.92	0.49	0.688111888	0	1	1	0	0	0	0	0	NA	1	1	NA	1	1	2475	11	13	5060	0.81	14	3	1	2	1	1	1	1	NA	NA	NA	5	5	0
28	30	20.43	10.23	13.23	NA	11.31	4.52	0.12	0.441837732	0	1	0	0	1	1	0	0	NA	1	1	NA	1	1	2100	10	8	3096	1.28	14	3	1	2	1	1	1	1	NA	NA	NA	NA	NA	0
35	37	25.71	10.91	11.61	NA	48.26	2.89	0.64	0.264894592	0	1	0	0	0	0	0	1	NA	1	1	NA	1	1	2700	10	12	3530	1.03	10	3	1	3	1	1	1	1	NA	NA	NA	NA	NA	0
28	27	17.58	5.1	13.23	NA	6.07	7.41	12.7	1.452941176	0	1	0	0	0	1	0	0	0	1	2	NA	2	1	5100	15	12	4916	1.28	10	3	1	3	4	0	1	0	4	NA	NA	4	4	1
37	38	23.63	9.72	9.774	NA	9.81	4.27	0.43	0.439300412	0	2	1	0	0	0	0	0	0	1	1	NA	6	1	1950	8	12	1411	1.25	4	3	1	1	NA	0	0	0	NA	NA	NA	NA	NA	NA
39	37	21.98	9.18	11.7	NA	19.01	4.35	0.55	0.473856209	0	1	1	0	0	0	0	0	0	1	1	NA	1	1	1800	8	10	2166	0.78	9	3	1	3	NA	0	0	0	10	NA	NA	5	4	NA
25	22	23.88	8.37	6.21	NA	15.47	2.73	0.14	0.326164875	0	1	1	1	0	0	0	0	0	1	1	NA	1	2	1875	11	10	3225	1.33	17	3	1	2	1	1	1	1	2	NA	NA	7	6	0
29	29	26.04	7.3	7.56	NA	9.18	2.29	0.12	0.31369863	0	1	NA	1	NA	NA	NA	NA	NA	1	1	NA	1	2	2100	10	9	2137	1.12	10	3	1	2	NA	0	0	0	NA	NA	NA	NA	NA	NA
32	32	17.15	14.43	11.88	NA	6.64	6.97	0.87	0.483021483	0	2	NA	NA	NA	NA	NA	NA	NA	1	1	NA	3	1	2475	11	10	2753	0.53	5	3	1	2	NA	0	0	0	5	NA	NA	2	2	NA
27	29	22.14	5.21	4.5	NA	14.28	2.19	0.11	0.420345489	0	1	1	0	0	0	0	0	0	2	1	4	NA	NA	NA	0	8	NA	NA	NA	3	1	3	NA	0	0	0	3	NA	NA	6	6	NA
28	32	22.31	5.5	21.6	NA	9.11	3.2	0.73	0.581818182	0	2	NA	1	NA	NA	NA	NA	NA	2	1	4	NA	NA	NA	0	8	NA	NA	NA	3	1	3	1	1	1	1	NA	NA	NA	NA	NA	0
32	32	25.59	8.94	1.8	NA	11.28	6.44	0.2	0.720357942	0	1	1	0	0	0	0	0	0	2	1	1	NA	NA	NA	0	9	NA	NA	NA	3	1	2	1	1	1	0	NA	NA	NA	7	6	1
30	26	23.83	5.37	1.8	0.1643	4.87	9.54	0.18	1.776536313	0	1	1	0	0	0	0	0	0	2	1	1	NA	NA	NA	0	9	NA	NA	NA	3	1	2	1	1	1	0	6	NA	NA	12	12	1
25	26	19.29	7.15	17.28	NA	8.1	4.18	0.14	0.584615385	0	1	1	0	0	0	0	0	0	2	3	1	NA	NA	NA	0	9	NA	NA	NA	4	1	3	1	1	1	1	NA	NA	NA	4	10	0
28	27	21.36	6.99	9.18	NA	16.14	2.56	0.13	0.366237482	0	2	1	0	0	0	0	0	0	2	1	1	NA	NA	NA	0	8	NA	NA	NA	3	1	2	1	1	1	1	NA	NA	NA	8	9	0
22	23	31.25	5.19	8.91	NA	18.62	3.42	0.17	0.658959538	0	1	1	0	0	0	0	0	0	2	1	1	NA	NA	NA	0	10	NA	NA	NA	3	1	2	1	1	1	1	NA	NA	NA	8	6	0
32	30	24.03	8.11	8.37	NA	8.35	4.97	0.22	0.612823674	0	1	0	0	0	0	0	1	1	2	1	1	NA	NA	NA	0	9	NA	NA	NA	3	1	2	1	1	1	1	NA	NA	NA	12	12	0
26	30	23.73	4.93	15.12	NA	11.79	3.81	0.12	0.772819473	0	1	0	0	1	0	0	0	0	2	1	NA	NA	NA	375	10	9	NA	NA	NA	3	1	2	NA	0	0	0	3	NA	NA	NA	NA	NA
37	37	24.61	7.22	6.48	NA	36.88	3.13	0.19	0.433518006	0	2	NA	1	NA	NA	NA	NA	NA	2	2	1	NA	NA	NA	0	8	NA	NA	NA	3	1	3	1	1	1	1	NA	NA	NA	8	5	0
25	23	20.03	6.73	7.29	0.868	8.32	7.33	0.14	1.089153046	0	1	NA	1	NA	NA	NA	NA	NA	2	1	1	NA	NA	NA	0	10	NA	NA	NA	3	1	2	1	1	1	1	NA	NA	NA	12	12	0
33	34	21.45	12.24	25.11	0.37	17.49	8.83	0.14	0.721405229	0	1	0	0	0	0	0	1	1	2	1	4	NA	NA	NA	0	9	NA	NA	NA	3	1	2	NA	0	0	0	NA	NA	NA	6	6	NA
34	42	17.93	6.9	8.1	NA	10.42	10.13	0.99	1.468115942	0	2	1	0	0	0	0	0	0	2	2	1	NA	NA	NA	0	12	NA	NA	NA	3	1	3	NA	0	0	0	NA	NA	NA	7	8	NA
35	34	21.83	6.5	7.56	NA	10.42	7.37	0.73	1.133846154	0	2	NA	1	NA	NA	NA	NA	NA	2	1	1	NA	NA	NA	0	9	NA	NA	NA	3	1	3	1	1	1	1	NA	NA	NA	8	8	0
32	53	28.34	4.77	11.61	NA	6.59	1.37	0.12	0.28721174	0	2	1	0	0	0	0	0	0	2	3	1	NA	NA	NA	0	13	NA	NA	NA	3	1	3	NA	0	0	0	10	NA	NA	7	6	NA
32	36	23.05	3.5	6.21	NA	9.23	2.22	0.15	0.634285714	0	1	1	0	0	0	0	0	0	2	3	1	NA	NA	NA	0	9	NA	NA	NA	4	1	1	1	1	1	1	NA	NA	NA	12	12	0
27	30	19.53	7.43	14.58	NA	15.11	4.8	0.11	0.64602961	0	2	1	0	0	0	0	0	0	1	1	NA	1	1	1537.5	8	13	4862	1.48	14	3	1	2	NA	0	0	0	3	NA	NA	10	10	NA
26	26	27.34	12.94	4.59	0.215	21.26	3.76	0.84	0.29057187	0	1	1	0	0	0	0	0	0	1	1	NA	1	1	3600	12	12	2257	1.32	5	3	1	2	1	1	1	1	NA	NA	NA	3	3	0
31	30	20.83	8.17	5.94	NA	17.37	6.95	0.93	0.850673195	0	1	0	0	0	0	0	1	NA	1	2	NA	2	1	2700	12	10	3418	2.25	15	3	1	3	1	1	1	1	NA	NA	NA	7	7	0
26	29	20.96	7.34	17.55	NA	22.04	3.78	0.14	0.514986376	0	2	1	0	0	0	0	0	0	1	1	NA	1	1	2700	10	11	4862	2.05	11	3	1	2	NA	0	0	0	0.67	NA	NA	3	5	NA
24	25	22.89	8.19	7.56	NA	8.65	20.25	0.19	2.472527473	0	1	NA	1	NA	NA	NA	NA	NA	1	1	NA	1	2	2025	10	10	4862	1.28	18	3	1	2	NA	0	0	0	3	NA	NA	7	8	NA
28	26	20.32	14.36	11.88	NA	1.78	9.15	0.78	0.63718663	0	1	0	0	0	1	0	0	0	1	1	NA	2	1	4725	16	14	3800	1.22	5	3	1	2	NA	0	0	0	NA	NA	NA	NA	3	NA
26	30	19.49	5.87	2.25	0.1798	14.8	3.72	0.52	0.633730835	0	1	0	1	0	1	0	0	0	1	2	NA	3	2	1575	7	10	2225	1.06	8	3	1	3	1	1	1	1	4	NA	NA	NA	7	0
40	37	20.03	6.52	14.31	NA	12.36	3.45	0.93	0.529141104	0	2	1	0	0	0	0	0	0	2	1	1	NA	NA	NA	0	8	NA	NA	NA	3	1	3	NA	0	0	0	1	NA	NA	7	9	NA
32	NA	24.77	8.54	9.18	NA	6.61	3.72	0.9	0.43559719	0	2	1	0	0	0	0	0	0	1	1	NA	3	1	2775	13	8	3096	1.28	11	3	1	2	NA	0	0	0	7	NA	NA	3	3	NA
26	26	21.48	12.63	15.93	NA	10.22	5.81	0.78	0.460015835	0	1	1	0	0	0	0	0	0	1	1	NA	1	1	3900	12	10	3326	1.36	10	3	1	2	1	1	1	1	NA	NA	NA	NA	NA	0
38	37	24.8	7.68	8.91	0.1457	5.77	5.5	0.84	0.716145833	0	2	NA	1	NA	NA	NA	NA	NA	1	1	NA	1	2	3150	12	13	3961	1.21	7	3	1	3	NA	0	0	0	NA	NA	NA	8	12	NA
38	35	26.04	7.35	8.37	0.713	5.47	8.97	0.75	1.220408163	0	2	1	0	0	0	0	0	NA	1	1	NA	1	1	3150	12	16	4457	1.14	17	3	1	3	1	1	1	1	NA	NA	NA	6	6	0
26	27	26.67	4.69	8.1	0.651	30.52	3.59	0.17	0.765458422	0	1	NA	NA	NA	NA	NA	NA	NA	2	1	4	NA	NA	NA	0	8	NA	NA	NA	3	1	2	NA	0	0	0	3	NA	NA	8	8	NA
21	25	22.86	8.38	6.48	NA	5.81	3.04	0.29	0.362768496	0	1	0	0	0	0	0	1	1	2	1	4	NA	NA	NA	0	11	NA	NA	NA	3	1	2	1	1	1	1	2	38	2	3	9	0
28	31	23.71	7	8.91	0.2821	3.61	19.51	0.22	2.787142857	0	2	1	0	0	0	0	0	0	2	1	4	NA	NA	NA	0	12	NA	NA	NA	3	1	3	NA	0	0	0	4	NA	NA	10	10	NA
38	42	23.73	8.6	8.37	0.1643	7.5	6.77	NA	0.787209302	0	2	NA	1	NA	NA	NA	NA	NA	2	1	4	NA	NA	NA	0	9	NA	NA	NA	4	1	3	NA	0	0	0	3	NA	NA	NA	NA	NA
31	32	24.41	9.19	2.7	NA	7.69	4.19	0.96	0.455930359	0	2	NA	1	NA	NA	NA	NA	NA	2	1	4	NA	NA	NA	0	10	NA	NA	NA	3	1	3	NA	0	0	0	2	NA	NA	5	6	NA
24	37	19.15	9.17	11.7	NA	11.01	6.74	0.11	0.735005453	0	1	NA	1	NA	NA	NA	NA	NA	1	2	NA	2	2	1875	10	10	5060	0.82	8	3	1	3	1	1	1	0	NA	NA	NA	NA	NA	NA
28	35	NA	4.89	7.29	NA	22.4	3.78	0.87	0.773006135	0	2	NA	1	NA	NA	NA	NA	NA	1	2	NA	3	2	1575	10	10	4266	1.34	12	3	1	3	NA	0	0	0	2	NA	NA	4	6	NA
31	33	26.04	6.87	1.26	NA	29.96	2.86	0.52	0.416302766	0	2	1	0	0	0	0	0	0	1	1	NA	1	1	2025	9	11	1016	0.42	7	3	1	3	1	1	1	1	NA	NA	NA	4	5	0
30	31	29.3	6.34	9.72	0.155	11.77	2.7	0.15	0.425867508	0	2	NA	1	NA	NA	NA	NA	NA	1	1	NA	1	2	1500	9	9	2445	1.16	9	3	1	2	1	1	1	1	NA	NA	NA	NA	NA	0
29	29	31.24	5.08	8.64	NA	12.36	2.25	0.12	0.442913386	0	1	1	0	0	0	0	0	0	1	1	NA	1	1	1200	8	6	2990	0.55	10	3	1	2	NA	0	0	0	5	NA	NA	12	12	NA
27	35	22.2	9.2	24.3	NA	12.68	5.68	0.99	0.617391304	0	2	0	0	0	0	1	0	1	1	1	NA	1	1	2700	10	9	4862	0.9	15	3	1	2	1	1	1	1	NA	NA	NA	5	6	0
38	40	21.26	9.97	7.2	NA	14.25	5.27	0.15	0.528585757	0	2	NA	NA	NA	NA	NA	NA	NA	2	1	4	NA	NA	NA	0	13	NA	NA	NA	4	1	3	NA	0	0	0	13	NA	NA	5	7	NA
27	26	19.23	5.18	9.99	0.4278	5.5	3.41	0.12	0.658301158	0	1	NA	1	NA	NA	NA	NA	NA	2	1	1	NA	NA	NA	0	8	NA	NA	NA	3	1	2	1	1	1	1	2	4	2	8	8	0
27	26	23.66	6.22	4.5	NA	15.22	4.34	0.81	0.697749196	0	2	1	0	0	0	0	0	0	2	1	1	NA	NA	NA	0	9	NA	NA	NA	3	1	3	4	0	1	0	1	NA	NA	10	5	1
24	25	23.44	5.92	11.88	0.277	10.38	20.66	0.12	3.489864865	0	1	1	0	0	0	0	0	0	2	1	1	NA	NA	NA	0	8	NA	NA	NA	3	1	2	1	1	1	1	3	39	2	12	12	0
27	29	21.34	6.4	5.4	NA	6.13	8.35	0.69	1.3046875	0	1	0	0	0	0	0	1	1	2	1	1	NA	NA	NA	0	9	NA	NA	NA	3	1	3	1	1	1	1	5	4	2	8	6	0
30	29	20	7.65	9.72	NA	16.16	2.45	0.93	0.320261438	0	1	1	0	0	0	0	0	0	2	1	1	NA	NA	NA	0	10	NA	NA	NA	3	1	2	NA	0	0	0	7	NA	NA	5	5	NA
37	36	25.71	6.99	8.91	NA	17.71	3.01	0.81	0.430615165	0	1	1	0	0	0	0	0	0	2	1	1	NA	NA	NA	0	11	NA	NA	NA	3	1	3	1	1	1	1	NA	NA	NA	6	7	0
41	45	22.21	15.75	14.4	NA	7.66	5.42	0.14	0.344126984	0	1	NA	1	NA	NA	NA	NA	NA	2	1	2	NA	NA	0	0	9	NA	NA	NA	3	1	3	NA	0	0	0	NA	NA	NA	2	3	NA
28	27	17.63	3.12	34.83	NA	10.11	7.41	0.2	2.375	0	1	1	0	0	0	0	0	0	2	1	1	NA	NA	NA	0	8	NA	NA	NA	3	1	1	NA	0	0	0	NA	NA	NA	2	5	NA
25	25	22.68	7.31	2.43	NA	12.84	3.94	0.15	0.538987688	0	1	NA	1	NA	NA	NA	NA	NA	2	1	1	NA	NA	NA	0	11	NA	NA	NA	3	1	2	1	1	1	0	NA	NA	NA	6	6	1
30	30	24.22	5.5	8.1	NA	10.46	5.55	0.9	1.009090909	0	1	1	0	0	0	0	0	0	2	1	4	NA	NA	NA	0	9	NA	NA	NA	3	1	2	NA	0	0	0	2	NA	NA	NA	NA	NA
39	40	27.22	8.44	7.29	NA	11.33	3.68	0.46	0.436018957	0	2	1	0	0	0	0	0	0	1	1	NA	3	1	3300	11	8	2112	1.02	8	3	1	2	NA	0	0	0	NA	NA	NA	NA	2	NA
26	23	25.39	2.93	52.38	NA	26.21	1.88	0.18	0.641638225	0	2	1	0	0	0	0	0	0	1	1	NA	1	1	1800	8	8	3092	0.85	9	3	1	2	1	1	1	1	NA	NA	NA	NA	NA	0
36	37	19.14	8.19	6.48	NA	13.63	6.12	0.35	0.747252747	0	1	NA	1	NA	NA	NA	NA	NA	1	1	NA	3	1	1350	9	8	5060	0.69	9	3	1	3	NA	0	0	0	NA	NA	NA	6	7	NA
28	29	29.3	1.85	8.64	NA	0.48	1.01	NA	0.545945946	0	1	1	0	0	0	0	0	0	1	1	NA	1	1	1575	7	13	2360	0.69	15	3	1	2	NA	0	0	0	4	NA	NA	7	2	NA
30	29	21.34	7.97	9.18	NA	23.15	4.01	0.17	0.503136763	0	1	1	0	0	0	0	0	0	1	1	NA	3	1	1875	9	12	5060	1.15	10	3	1	2	1	1	1	1	1	NA	NA	6	6	0
24	24	20.87	5.78	4.86	NA	14.8	1.55	0.93	0.26816609	0	1	NA	1	NA	NA	NA	NA	NA	1	1	NA	1	2	1275	9	11	5060	1.42	14	3	1	2	1	1	1	1	NA	NA	NA	NA	NA	0
32	33	18.82	10.99	12.96	NA	16.22	6.49	0.93	0.590536852	0	1	NA	NA	NA	NA	NA	NA	NA	1	1	NA	1	1	3000	12	10	5060	1.88	9	3	1	2	NA	0	0	0	7	NA	NA	5	5	NA
24	23	22.86	7.4	12.42	7.3284	2.51	0.29	NA	0.039189189	0	1	1	0	0	0	0	0	0	1	1	NA	1	1	1200	7	12	2326	1.01	8	3	1	2	1	1	1	1	NA	NA	NA	4	5	0
29	30	25.39	8.23	19.17	NA	11.49	3.21	0.84	0.390036452	0	2	1	0	0	0	0	0	0	2	1	1	NA	NA	NA	0	9	NA	NA	NA	3	1	3	NA	0	0	0	4	NA	NA	7	8	NA
27	34	18.9	13.89	19.71	NA	9.59	3.3	0.14	0.237580994	0	1	0	0	0	0	1	0	1	1	1	NA	1	1	2625	11	16	3964	1.02	7	3	1	2	1	1	1	0	5	NA	NA	7	6	1
27	26	24.01	6.52	2.7	NA	20.24	3.46	0.93	0.530674847	0	1	0	0	0	0	0	1	NA	1	1	NA	1	1	2475	12	11	3780	1.21	11	3	1	2	1	1	1	1	NA	NA	NA	6	6	0
33	33	23.44	6.01	13.5	NA	8.08	5.2	0.29	0.865224626	0	2	1	0	0	0	0	0	0	1	1	NA	1	1	1575	10	11	3803	1.47	13	3	1	2	1	1	1	1	NA	NA	NA	8	7	0
28	32	35.86	7.12	6.48	0.584	7.66	3.18	0.87	0.446629213	0	2	1	0	0	0	0	0	0	1	1	NA	1	1	3750	13	11	3096	1.28	9	3	1	2	4	0	1	0	2	NA	NA	12	12	1
26	26	25.71	4.93	8.64	NA	7.28	3.15	0.14	0.638945233	0	1	1	0	0	0	0	0	0	2	1	1	NA	NA	NA	0	8	NA	NA	NA	4	1	1	NA	0	0	0	NA	NA	NA	3	5	NA
32	30	23.44	5.38	12.15	NA	19.76	1.11	0.96	0.206319703	0	1	1	0	0	0	0	0	0	1	1	NA	1	1	1500	7	12	1919	0.68	4	3	1	2	1	1	1	1	NA	NA	NA	7	6	0
23	23	22.04	9.1	8.1	NA	9.87	1.76	0.12	0.193406593	0	1	0	0	0	1	0	0	0	1	1	NA	2	1	2700	9	13	567	0.83	2	3	1	1	NA	0	0	0	1	NA	NA	NA	NA	NA
30	33	21.45	7.35	4.59	0.2945	9.19	4.91	0.58	0.668027211	0	1	0	1	0	1	0	0	0	1	1	NA	2	2	2475	11	19	2285	1.01	21	3	1	2	1	1	1	1	NA	NA	NA	7	6	0
24	25	20.57	7.3	11.7	0.1581	15.82	6.43	0.9	0.880821918	0	1	1	0	0	0	0	0	0	2	1	1	NA	NA	NA	0	9	NA	NA	NA	3	1	2	1	1	1	1	NA	NA	NA	6	6	0
34	32	19.71	6.91	8.64	NA	11.65	3.05	0.16	0.441389291	0	2	1	0	0	0	0	0	0	2	5	1	NA	NA	NA	0	8	NA	NA	NA	3	1	3	NA	0	0	0	8	NA	NA	6	4	NA
31	28	24.03	4.47	46.17	NA	14.62	1.43	0.11	0.319910515	0	2	1	0	0	0	0	0	0	2	1	1	NA	NA	NA	0	9	NA	NA	NA	3	1	2	NA	0	0	0	0.42	NA	NA	3	1	NA
30	30	22.58	7.16	6.48	NA	11.69	3.32	0.17	0.463687151	0	1	1	0	0	0	0	0	0	2	2	4	NA	NA	NA	0	11	NA	NA	NA	3	1	3	NA	0	0	0	3	NA	NA	NA	NA	NA
28	30	21.48	6.95	7.2	0.4774	25.46	4.02	0.17	0.578417266	0	1	1	0	0	0	0	0	0	1	1	NA	1	1	1800	10	12	5060	1.38	14	3	1	2	1	1	1	1	NA	NA	NA	6	8	0
26	28	28.13	7.07	7.29	NA	13.37	2.51	0.29	0.355021216	0	1	1	0	0	0	0	0	0	1	1	NA	1	1	2925	10	10	1542	0.81	15	3	1	2	NA	0	0	0	3	NA	NA	5	6	NA
32	31	18.03	11.12	23.49	NA	30.88	5.82	0.11	0.523381295	0	1	NA	1	NA	NA	NA	NA	NA	1	1	NA	2	2	3975	12	13	4002	2.62	7	3	1	2	1	1	1	1	NA	NA	NA	3	4	0
30	32	19.49	6.39	12.15	NA	13.97	2.37	0.58	0.370892019	0	1	0	0	0	0	1	0	1	1	3	NA	2	1	3300	11	10	3096	1.28	9	3	1	3	1	1	1	1	NA	NA	NA	4	4	0
27	27	19.6	8.32	7.83	NA	10.94	3.75	0.93	0.450721154	0	1	1	0	0	0	0	0	0	1	1	NA	1	1	2250	10	10	4862	1.27	15	3	1	2	1	1	1	1	6.33	NA	NA	NA	NA	0
32	31	25.39	6.12	8.91	NA	32.89	2.29	0.13	0.374183007	0	2	NA	NA	NA	NA	NA	NA	NA	1	1	NA	1	1	2175	11	8	4886	2.12	39	NA	NA	2	NA	0	NA	0	2	NA	NA	NA	NA	NA
33	36	21.88	7.42	7.56	NA	13.66	3.67	0.17	0.494609164	0	2	1	0	0	0	0	0	0	2	1	4	NA	NA	NA	0	8	NA	NA	NA	3	1	2	1	1	1	1	1	39	2	5	NA	0
34	32	28.67	7.91	13.77	NA	11.13	2	0.93	0.252844501	0	1	1	0	0	0	0	0	0	2	1	1	NA	NA	NA	0	10	NA	NA	NA	3	1	3	NA	0	0	0	5	NA	NA	7	NA	NA
31	30	20.58	6.59	12.15	NA	14.57	7.79	0.12	1.182094082	0	2	1	0	0	0	0	0	0	2	2	4	NA	NA	NA	0	8	NA	NA	NA	4	1	1	1	1	1	0	1	NA	NA	9	8	1
28	28	28.04	8.15	14.31	0.2418	14.59	7.55	0.12	0.926380368	0	1	1	0	0	0	0	0	0	1	1	NA	1	1	2850	12	15	2158	1.02	6	3	1	2	NA	0	0	0	NA	NA	NA	NA	NA	NA
32	33	23.44	8.04	8.91	NA	18.3	8.93	0.19	1.110696517	0	2	0	0	0	0	0	1	1	2	3	4	NA	NA	150	2	6	NA	NA	NA	NA	NA	3	NA	0	0	0	1	NA	NA	NA	NA	NA
27	29	28.34	9.57	3.78	NA	9.86	3.54	0.49	0.369905956	0	1	0	0	0	1	1	0	1	2	1	2	NA	NA	0	0	11	NA	NA	NA	3	1	2	1	1	1	1	NA	NA	NA	6	6	0
31	34	22.48	8.87	8.1	NA	17.52	2.94	0.14	0.33145434	0	1	1	0	0	0	0	0	0	2	1	1	NA	NA	NA	0	8	NA	NA	NA	3	1	2	1	1	1	1	NA	NA	NA	9	5	0
31	28	27.55	6.64	9.99	NA	14.9	NA	0.14	NA	0	1	1	0	0	0	0	1	1	2	1	1	NA	NA	NA	0	9	NA	NA	NA	3	1	3	NA	0	0	0	9.67	NA	NA	10	10	NA
27	27	27.34	8.12	8.1	NA	13.41	2.39	0.67	0.294334975	0	1	1	0	0	0	0	0	0	1	1	NA	1	1	1800	8	13	2304	0.98	12	3	1	2	4	0	1	0	5	NA	NA	5	5	1
31	32	27.79	6.63	14.4	4.9445	7.45	4.76	0.15	0.717948718	0	1	1	1	0	0	0	0	0	1	2	NA	2	2	2700	12	11	3508	1.11	23	3	1	3	1	1	1	1	6	NA	NA	7	8	0
41	41	22.03	13.12	18.36	NA	13.98	2.93	0.14	0.223323171	0	1	0	0	1	0	0	0	NA	1	1	NA	3	1	4200	14	11	2004	1.23	2	3	1	2	1	1	1	0	8	NA	NA	NA	NA	1
33	33	23.44	12.36	7.83	NA	25.82	4.44	0.87	0.359223301	0	1	NA	1	NA	NA	NA	NA	NA	1	1	NA	3	2	2625	9	8	936	0.7	4	3	1	2	NA	0	0	0	11	NA	NA	4	4	NA
24	25	21.34	5.84	32.13	NA	14.71	3.39	0.11	0.580479452	0	1	1	0	0	0	0	0	0	1	2	NA	2	1	2475	11	13	1560	0.95	9	3	1	3	NA	0	0	0	2	NA	NA	NA	NA	NA
25	27	23.44	8.35	1.26	0.3689	21.29	4.63	0.84	0.554491018	0	2	1	0	0	0	0	0	0	1	1	NA	1	1	2325	11	11	4862	1.1	16	3	1	2	1	1	1	1	NA	NA	NA	7	4	0
25	24	21.51	7.91	11.7	NA	10.05	5.97	NA	0.754740834	0	2	1	0	0	0	0	0	0	1	1	NA	1	1	1950	10	10	4862	1.01	11	4	1	1	1	1	1	1	NA	NA	NA	5	5	0
28	26	25.03	7.18	13.5	NA	4.81	2.7	0.22	0.376044568	0	2	1	0	0	0	0	0	0	1	1	NA	1	1	2250	10	13	1471	0.9	5	3	1	2	NA	0	0	0	2	NA	NA	NA	NA	NA
40	43	27.34	8.52	3.24	NA	17.07	4.7	0.49	0.551643192	0	2	1	0	0	0	0	0	0	1	2	NA	2	1	3300	11	12	3180	1.57	8	3	1	3	1	1	1	0	6	NA	NA	3	2	1
30	31	21.97	6.83	3.24	0.1116	10.2	2.32	0.38	0.339677892	0	1	NA	1	NA	NA	NA	NA	NA	2	1	1	NA	NA	NA	0	10	NA	NA	NA	NA	NA	2	1	1	1	1	NA	NA	NA	4	7	0
23	27	30.11	7.02	3.51	0.1147	24.01	6.28	NA	0.894586895	0	2	1	0	0	0	0	0	0	2	1	1	NA	NA	NA	0	8	NA	NA	NA	3	1	3	NA	0	0	0	3	NA	NA	12	12	NA
22	35	28.89	1.52	39.69	NA	17.94	3.67	0.12	2.414473684	0	1	0	0	0	0	0	1	1	2	2	1	NA	NA	NA	0	12	NA	NA	NA	NA	NA	3	1	1	1	1	NA	NA	NA	12	12	0
25	28	27.34	9.39	12.15	NA	10.59	4.99	0.78	0.5314164	0	1	1	0	0	0	0	0	0	2	2	1	NA	NA	NA	0	9	NA	NA	NA	NA	NA	3	1	1	1	1	NA	NA	NA	NA	NA	0
30	30	25.39	5.92	5.94	NA	14.9	3.37	0.78	0.569256757	0	2	NA	1	NA	NA	NA	NA	NA	1	1	NA	1	2	2475	11	14	4862	1	11	3	1	2	NA	0	0	0	3	NA	NA	NA	NA	NA
29	25	17.58	11.61	1.26	NA	22.61	5.75	NA	0.495262705	0	1	1	0	0	0	0	0	0	1	1	NA	1	1	2475	11	11	3096	1.28	15	3	1	2	1	1	1	1	3	NA	NA	3	3	0
30	31	20.2	9.66	18.9	NA	17.33	1.55	0.14	0.160455487	0	1	1	0	0	0	0	0	0	1	1	NA	1	1	1800	8	10	1460	1.09	8	3	1	2	1	1	1	1	NA	NA	NA	NA	NA	0
33	33	25.64	8.33	13.5	NA	11.62	4.04	0.14	0.484993998	0	2	1	0	0	0	0	0	0	1	1	NA	1	1	1875	8	18	4862	1.03	13	3	1	2	1	1	1	0	5	NA	NA	5	7	1
40	34	29.79	9.29	3.78	NA	5.1	2.28	0.13	0.245425188	0	2	0	0	0	1	0	0	0	1	1	NA	1	1	4575	14	10	188	0.49	5	3	1	2	NA	0	0	0	7	NA	NA	2	2	NA
30	33	33.2	2.83	9.45	NA	12.92	4.65	0.18	1.643109541	0	1	1	0	0	0	0	0	0	1	1	NA	2	1	2175	15	10	3070	2.35	6	3	1	2	NA	0	0	0	3	NA	NA	12	12	NA
35	30	22.48	11.93	8.37	NA	19.63	2.73	0.67	0.22883487	0	2	1	0	0	0	0	0	0	2	1	4	NA	NA	NA	0	10	NA	NA	NA	3	1	3	1	1	1	1	5	38	2	1	1	0
36	42	23.62	5.37	13.77	NA	21.91	4.39	0.12	0.817504655	0	2	1	0	0	0	0	0	0	2	1	4	NA	NA	NA	0	9	NA	NA	NA	3	1	2	1	1	1	1	1	39	2	6	6	0
25	26	18.42	7.65	7.56	0.2573	15.63	4	NA	0.522875817	0	1	1	0	0	0	0	0	0	2	1	4	NA	NA	112.5	3	10	NA	NA	NA	3	1	2	1	1	1	1	NA	NA	NA	6	5	0
26	27	22.86	5.44	9.72	NA	13.93	1.72	0.12	0.316176471	0	1	0	0	0	0	0	1	1	2	1	1	NA	NA	NA	0	12	NA	NA	NA	3	1	2	1	1	1	1	NA	NA	NA	7	9	0
27	24	18.9	7.62	8.1	NA	8.48	3.84	0.16	0.503937008	0	1	NA	1	NA	NA	NA	NA	NA	2	2	1	NA	NA	NA	0	11	NA	NA	NA	NA	NA	3	1	1	1	1	NA	NA	NA	6	6	0
30	31	19.23	6.28	13.5	NA	7.77	4.06	0.19	0.646496815	0	1	0	0	0	0	0	1	1	2	1	2	NA	NA	0	0	14	NA	NA	NA	NA	NA	3	1	1	1	1	NA	NA	NA	NA	NA	0
29	28	22.72	6.45	9.45	NA	16.59	4.67	0.14	0.724031008	0	1	1	0	0	0	0	0	0	2	2	1	NA	NA	NA	0	11	NA	NA	NA	3	1	3	1	1	1	1	3	NA	NA	4	6	0
32	31	20.2	6.35	1.53	NA	15.73	4.38	0.81	0.68976378	0	2	1	0	0	0	0	0	0	2	3	4	NA	NA	NA	0	8	NA	NA	NA	4	1	3	1	1	1	1	2	4	2	8	8	0
38	33	24.77	7.88	2.25	NA	0.49	6.66	0.87	0.845177665	0	2	NA	NA	NA	NA	NA	NA	NA	1	1	NA	1	1	3000	11	10	4859	1.07	24	3	1	2	NA	0	0	0	5	NA	NA	8	8	NA
28	28	24.03	9.64	1.26	NA	8.29	4.58	0.12	0.475103734	0	1	NA	1	NA	NA	NA	NA	NA	1	1	NA	1	2	2550	11	14	3155	0.82	13	3	1	2	NA	0	0	0	1.5	NA	NA	6	6	NA
34	34	22.89	11.6	9.99	0.461	14.22	3.57	0.11	0.307758621	0	1	NA	1	NA	NA	NA	NA	NA	1	1	NA	3	2	3150	12	10	1883	1.04	6	3	1	2	1	1	1	1	NA	NA	NA	4	4	0
35	36	24.34	13.02	7.56	NA	9.73	4.8	0.99	0.368663594	0	2	1	0	0	0	0	0	0	1	1	NA	1	1	3075	12	10	2548	0.84	6	3	1	2	1	1	1	0	8	NA	NA	5	4	1
32	31	27.06	5.93	0.27	6.5224	2.8	0.35	NA	0.059021922	0	2	1	0	0	0	0	0	0	1	1	NA	1	1	1800	8	13	4862	1.1	15	3	1	2	1	1	1	0	6	NA	NA	4	4	1
28	28	19.15	9.11	3.51	NA	28.38	4.48	0.14	0.491767289	0	2	NA	NA	NA	NA	NA	NA	NA	1	1	NA	1	1	2475	11	10	4862	1.68	18	3	1	2	NA	0	0	0	3	NA	NA	5	6	NA
24	25	22.58	8.01	12.15	2.2723	14.29	6.95	0.13	0.867665418	0	1	NA	1	NA	NA	NA	NA	NA	1	3	NA	3	2	900	6	11	463	1.28	5	3	1	3	NA	0	0	0	NA	NA	NA	8	12	NA
32	31	23.05	7.75	4.32	NA	14.7	4.32	0.12	0.557419355	0	1	1	0	0	0	0	0	0	2	1	1	NA	NA	NA	0	8	NA	NA	NA	3	1	3	NA	0	0	0	NA	NA	NA	5	5	NA
37	40	22.89	8.75	9.99	NA	5.54	3.28	0.78	0.374857143	0	1	NA	NA	NA	NA	NA	NA	NA	1	1	NA	1	1	2925	10	11	2227	0.96	5	3	1	3	NA	0	0	0	18	NA	NA	1	4	NA
29	37	24.41	5.42	12.15	NA	11.85	3.36	0.12	0.619926199	0	2	1	0	0	0	0	0	0	1	1	NA	1	1	2250	10	10	4342	1.04	16	NA	NA	2	1	1	1	1	NA	NA	NA	6	7	0
31	37	21.26	6.8	5.67	NA	22.54	3.83	0.9	0.563235294	0	1	NA	NA	NA	NA	NA	NA	NA	1	3	NA	1	1	2775	11	8	3951	1.86	15	NA	NA	3	NA	0	0	0	NA	NA	NA	NA	NA	NA
35	33	23.31	8.11	11.7	NA	8.56	4.67	0.93	0.575832306	0	2	1	0	0	0	0	1	1	2	1	4	NA	NA	NA	0	11	NA	NA	NA	3	1	2	2	1	1	0	2	NA	NA	5	5	NA
31	32	33.33	6.39	9.72	NA	13.23	7.87	0.15	1.231611894	0	1	1	0	0	0	0	0	0	1	1	NA	1	1	1200	8	8	4862	0.53	14	3	1	2	NA	0	0	0	10	NA	NA	12	12	NA
32	33	30.48	7.37	9.72	NA	13.47	4.49	0.78	0.609226594	0	2	1	0	0	0	0	0	0	1	1	NA	1	1	2475	10	14	2403	0.72	9	3	1	2	1	1	1	1	NA	NA	NA	7	6	0
26	26	22.04	9.76	18.63	0.2325	17.3	4.87	0.87	0.49897541	0	1	1	0	0	0	0	0	0	1	1	NA	1	1	2475	10	8	4862	1.26	14	3	1	2	NA	0	0	0	2	NA	NA	10	12	NA
29	30	19.53	7.95	18.63	NA	6.84	2.19	0.78	0.275471698	0	1	NA	1	NA	NA	NA	NA	NA	2	1	1	NA	NA	NA	0	9	NA	NA	NA	3	1	3	NA	0	0	0	8	NA	NA	5	3	NA
27	28	25.3	9.22	6.21	NA	8.29	3.57	0.15	0.387201735	0	2	NA	NA	NA	NA	NA	NA	NA	2	1	1	NA	NA	NA	0	9	NA	NA	NA	NA	NA	3	NA	0	0	0	NA	NA	NA	6	6	NA
36	36	23.44	15.12	12.15	0.3441	10.51	4.39	NA	0.290343915	0	2	1	0	0	0	0	0	0	2	1	1	NA	NA	NA	0	8	NA	NA	NA	3	1	3	NA	0	0	0	NA	NA	NA	2	5	NA
32	36	23.88	8.6	1.53	NA	9.6	5.71	0.69	0.663953488	0	2	1	0	0	0	0	0	0	2	1	4	NA	NA	NA	0	9	NA	NA	NA	4	1	3	NA	0	0	0	6	NA	NA	5	NA	NA
32	34	25.39	3.09	27.81	NA	0.64	3.04	0.29	0.98381877	0	2	1	0	0	0	0	0	0	1	1	NA	3	1	2250	10	15	5060	1.52	15	3	1	2	NA	0	0	0	5	NA	NA	4	4	NA
31	36	20.07	5.85	22.95	0.1364	10.31	4.06	0.14	0.694017094	0	2	1	0	0	0	0	0	0	1	1	NA	1	1	2325	11	11	3096	1.28	13	3	1	2	NA	0	0	0	NA	NA	NA	6	6	NA
41	45	24.24	3.82	3.24	NA	8.88	1.34	0.99	0.35078534	0	2	0	0	1	0	0	0	0	2	1	2	NA	NA	0	0	7	NA	NA	NA	3	1	3	1	1	1	0	NA	NA	NA	5	NA	1
32	32	28.91	5.08	13.5	NA	14.31	3.76	0.14	0.74015748	0	1	1	0	0	0	0	0	0	2	1	1	NA	NA	NA	0	12	NA	NA	NA	3	1	3	1	1	1	0	3	NA	NA	6	10	1
27	27	21.26	6.76	7.83	NA	15.04	3.23	0.93	0.477810651	0	1	NA	1	NA	NA	NA	NA	NA	2	2	1	NA	NA	NA	0	10	NA	NA	NA	3	1	3	1	1	1	1	1	38	2	NA	NA	0
32	31	20.03	8.88	14.4	NA	10.02	8.06	0.35	0.907657658	0	1	0	0	0	1	0	1	1	2	1	1	NA	NA	NA	0	9	NA	NA	NA	3	1	3	1	1	1	1	9	35	1	7	10	0
25	28	30.11	6.12	9.72	NA	11.46	20.09	0.19	3.282679739	0	1	0	0	0	0	0	1	1	2	1	1	NA	NA	NA	0	10	NA	NA	NA	3	1	3	1	1	1	1	2	37	2	12	12	0
30	29	20.2	7.08	8.37	NA	10.7	4.76	0.12	0.672316384	0	2	1	0	0	0	0	0	0	2	1	1	NA	NA	NA	0	8	NA	NA	NA	3	1	2	1	1	1	1	1	NA	NA	NA	NA	0
28	27	24.34	4.92	2.7	NA	14.46	3.19	1.85	0.648373984	0	1	0	0	0	0	0	1	1	2	2	1	NA	NA	NA	0	8	NA	NA	NA	3	1	3	1	1	1	0	4	NA	NA	7	10	1
32	32	24.03	7.18	7.83	4.2191	33.85	2.98	0.14	0.415041783	0	1	0	0	0	0	0	1	1	2	1	2	NA	NA	0	0	14	NA	NA	NA	3	1	2	1	1	1	1	NA	NA	NA	4	4	0
28	28	24.41	4.79	18.36	NA	14.8	1.67	0.49	0.348643006	0	1	1	0	0	0	0	0	0	1	1	NA	3	1	3300	11	10	1026	0.55	6	3	1	2	1	1	1	0	NA	NA	NA	5	5	1
33	33	28.04	7.88	22.41	NA	8.62	3.94	0.17	0.5	0	1	1	0	0	0	0	0	0	1	1	NA	1	1	225	1	8	1971	1.29	5	3	1	2	NA	0	0	0	9	NA	NA	NA	1	NA
26	23	26.67	6.56	13.5	NA	8.83	5.03	0.35	0.766768293	0	1	NA	NA	NA	NA	NA	NA	NA	1	1	NA	3	1	2475	11	8	5060	2.21	13	3	1	2	NA	0	0	0	3.5	NA	NA	6	6	NA
39	45	19.95	12.6	14.85	0.1798	12.89	5.66	0.87	0.449206349	0	2	1	0	0	0	0	0	0	1	1	NA	1	1	2775	10	10	2814	1.27	5	3	1	3	NA	0	0	0	2	NA	NA	3	6	NA
32	35	25.56	8.07	11.61	0.186	11.04	5.59	0.69	0.692688971	0	1	0	0	0	0	1	0	NA	1	1	NA	1	1	2250	8	11	1683	0.93	8	3	1	2	1	1	1	0	3	NA	NA	2	5	1
28	27	20.58	6.52	1.8	NA	14.73	3.12	0.17	0.478527607	0	1	NA	1	NA	NA	NA	NA	NA	1	1	NA	1	1	2025	9	11	3096	1.28	20	3	1	2	1	1	1	1	NA	NA	NA	7	7	0
34	34	23.11	8.24	9.18	NA	5.27	4.26	0.29	0.516990291	0	2	1	0	0	0	0	0	0	1	1	NA	3	1	2250	8	11	1459	1.06	6	3	1	2	1	1	1	1	2	36	1	3	4	0
26	26	22.59	7.06	8.91	NA	20.08	5.23	0.12	0.740793201	0	2	1	0	0	0	0	0	0	1	1	NA	1	1	1725	11	8	2933	0.63	4	3	1	2	NA	0	0	0	0.75	NA	NA	12	12	NA
21	22	28.26	8.06	14.58	NA	18.04	7.9	0.29	0.980148883	0	1	NA	1	NA	NA	NA	NA	NA	1	1	NA	2	2	4575	18	14	2809	1.24	12	3	1	2	NA	0	0	0	2	NA	NA	12	12	NA
25	22	22.27	8.55	12.15	NA	19.78	6.52	0.11	0.762573099	0	1	1	0	0	0	0	0	0	1	1	NA	1	1	3000	10	11	2264	1.57	5	3	1	2	NA	0	0	0	2	NA	NA	2	3	NA
32	34	20.34	11.05	5.4	NA	9.88	5.53	0.23	0.500452489	0	2	0	0	0	0	0	1	NA	1	1	NA	1	1	2350	10	9	4604	1.33	14	3	1	2	1	1	1	1	NA	NA	NA	5	5	0
32	36	25.71	7.56	12.42	NA	7.19	3.09	0.87	0.408730159	0	1	1	0	0	0	0	0	0	1	1	NA	1	1	2025	9	12	3096	1.28	15	3	1	2	1	1	1	1	NA	NA	NA	5	5	0
25	26	32	4.85	7.83	0.2418	11.88	7.86	0.13	1.620618557	0	1	NA	1	NA	NA	NA	NA	NA	2	1	1	NA	NA	NA	0	9	NA	NA	NA	3	1	2	1	1	1	1	4	4	2	12	12	0
31	32	27.1	6.65	11.61	NA	15.9	3.15	0.17	0.473684211	0	2	1	0	0	0	0	0	0	2	1	4	NA	NA	150	4	10	NA	NA	NA	3	1	2	1	1	1	1	1	39	2	3	NA	0
31	31	21.22	6.67	12.15	NA	15.44	2.38	0.14	0.356821589	0	2	1	0	0	0	0	0	0	2	1	4	NA	NA	NA	0	10	NA	NA	NA	3	1	2	1	1	1	1	2	39	2	6	8	0
26	35	26.45	6.39	3.51	NA	15.89	7.28	0.21	1.139280125	0	1	1	0	0	0	0	0	0	2	2	1	NA	NA	NA	0	9	NA	NA	NA	NA	NA	3	NA	0	0	0	2	NA	NA	12	12	NA
22	23	25.59	12.98	1.26	NA	16.41	4.79	0.17	0.369029276	0	1	NA	1	NA	NA	NA	NA	NA	2	1	4	NA	NA	187.5	5	10	NA	NA	NA	3	1	2	1	1	1	1	5.75	NA	NA	5	7	0
25	25	18.49	5.59	0.54	NA	9.27	5.68	0.12	1.016100179	0	1	NA	1	NA	NA	NA	NA	NA	2	3	2	NA	NA	0	0	11	NA	NA	NA	3	1	3	1	1	1	0	1	NA	NA	12	12	1
32	31	19.03	11.1	12.69	NA	15.46	3.12	0.19	0.281081081	0	2	1	0	0	0	0	0	0	1	2	NA	1	1	2850	11	11	3825	1.38	10	3	1	3	NA	0	0	0	2	NA	NA	NA	NA	NA
28	28	19.14	7.88	12.69	NA	51.84	2.67	0.78	0.338832487	0	1	1	0	0	0	0	0	0	1	1	NA	1	1	2250	10	13	5060	1.49	12	3	1	2	1	1	1	1	NA	NA	NA	4	5	0
41	47	22.58	10.08	1.26	NA	12.66	4.13	0.13	0.409722222	0	2	1	0	0	0	0	0	0	1	1	NA	1	1	3150	11	9	3261	0.54	3	3	1	3	NA	0	0	0	3	NA	NA	3	4	NA
22	22	28.32	8.42	8.37	NA	22.36	3.1	0.7	0.368171021	0	1	1	0	0	0	0	0	0	1	1	NA	1	1	2550	11	12	2180	0.55	10	3	1	2	1	1	1	1	NA	NA	NA	NA	NA	0
29	33	24.38	10.02	6.21	NA	14.25	4.25	0.87	0.424151697	0	1	NA	1	NA	NA	NA	NA	NA	1	1	NA	1	2	7722	13	11	3393	1.84	11	3	1	2	1	1	1	1	1	NA	NA	5	8	0
26	28	30.04	6.94	15.66	0.1674	14.51	2.02	0.17	0.291066282	0	1	NA	NA	NA	NA	NA	NA	NA	1	1	NA	3	1	2700	11	11	2996	1.06	11	3	1	2	NA	0	0	0	6	NA	NA	6	NA	NA
31	32	23.44	9	1.26	NA	8.67	4.07	0.47	0.452222222	0	1	1	1	0	0	0	0	0	1	1	NA	1	2	3225	11	11	2649	0.83	13	3	1	3	NA	0	0	0	10	NA	NA	7	3	NA
31	29	23.44	8.73	13.77	9.827	7.11	13.79	0.19	1.579610538	0	1	1	0	0	0	0	0	0	1	1	NA	1	1	3150	13	8	3096	1.28	14	4	1	2	NA	0	0	0	2	NA	NA	12	7	NA
28	33	20.57	10.63	5.67	NA	13.04	24.25	0.19	2.281279398	0	2	1	0	0	0	0	0	0	1	1	NA	1	1	1500	10	7	1457	0.77	6	3	1	2	NA	0	0	0	5.5	NA	NA	12	12	NA
39	42	23.05	6.39	6.48	NA	19.24	2.32	0.11	0.363067293	0	2	1	0	0	0	0	0	0	1	1	NA	1	1	3000	10	13	3364	1.22	5	3	1	3	NA	0	0	0	6	NA	NA	5	5	NA
30	31	22.03	7.82	5.13	NA	24.28	2.94	0.12	0.375959079	0	1	1	0	0	0	0	0	0	1	1	NA	1	1	2175	10	11	4862	1.27	12	3	1	2	1	1	1	1	NA	NA	NA	NA	NA	0
35	38	28.23	9.43	9.45	NA	9.39	6.21	0.13	0.658536585	0	2	NA	1	NA	NA	NA	NA	NA	2	2	4	NA	NA	NA	0	12	NA	NA	NA	3	1	3	1	1	1	1	6	39	2	5	4	0
26	26	25.33	6.78	11.88	2.8892	19.5	2.98	0.15	0.439528024	0	1	NA	1	NA	NA	NA	NA	NA	2	1	1	NA	NA	NA	0	10	NA	NA	NA	3	1	2	1	1	1	1	4	37	2	7	9	0
23	30	22.03	7.04	5.4	0.1829	16.79	4.76	0.12	0.676136364	0	1	0	0	0	0	0	1	1	2	1	1	NA	NA	NA	0	9	NA	NA	NA	3	1	3	1	1	1	0	3	NA	NA	8	10	1
30	30	19.03	8.56	8.1	NA	13.22	6.21	0.12	0.72546729	0	2	0	0	0	0	0	1	1	2	2	1	NA	NA	NA	0	10	NA	NA	NA	3	1	3	1	1	1	1	5	41	2	6	8	0
35	38	25.39	7.52	7.29	NA	12.49	7.27	0.9	0.966755319	0	2	1	0	0	0	0	0	0	2	2	1	NA	NA	NA	0	11	NA	NA	NA	3	1	3	NA	0	0	0	7	NA	NA	6	7	NA
24	26	17.58	6.7	9.18	6.572	3.74	0.38	NA	0.056716418	0	1	1	0	0	0	0	0	0	2	1	1	NA	NA	NA	0	10	NA	NA	NA	3	1	3	1	1	1	1	2	38	2	8	8	0
35	37	23.44	6.31	11.61	0.3348	17.6	3.26	0.87	0.516640254	0	2	1	0	1	0	0	0	0	2	1	1	NA	NA	NA	0	13	NA	NA	NA	3	1	3	NA	0	0	0	11	NA	NA	5	6	NA
33	34	20.31	6.27	9.18	NA	9.62	1.77	0.55	0.282296651	0	2	1	0	0	0	0	0	0	1	1	NA	1	1	2300	10	10	3051	1.61	3	3	1	1	NA	0	0	0	3	NA	NA	3	4	NA
35	32	17.75	11.07	16.2	NA	19.01	2.92	0.93	0.263775971	0	2	1	0	0	0	0	0	0	1	2	NA	1	1	3300	11	12	1913	0.73	7	3	1	2	NA	0	0	0	NA	NA	NA	3	3	NA
32	30	23.44	6.98	13.23	0.3689	9.96	4.48	0.87	0.641833811	0	2	1	0	0	0	0	0	0	1	1	NA	1	1	2475	11	14	5060	1.9	17	3	1	2	1	1	1	1	7.08	NA	NA	3	5	0
31	32	25.71	6.2	16.74	NA	7.2	2.05	0.16	0.330645161	0	1	0	0	0	0	1	0	1	1	1	NA	1	1	2400	10	10	818	1.15	11	3	1	2	NA	0	0	0	NA	NA	NA	3	NA	NA
33	32	25.39	8.16	16.47	0.1736	6.04	2.41	NA	0.295343137	0	2	1	0	0	0	0	0	0	1	1	NA	1	1	2575	11	9	4862	1.52	12	3	1	2	1	1	1	0	NA	NA	NA	5	5	1
26	29	20.31	9.09	8.1	0.1643	16.8	5.98	0.55	0.657865787	0	1	0	0	0	0	0	1	NA	1	1	NA	1	1	3780	12	10	3141	1.57	9	3	1	2	1	1	1	1	NA	NA	NA	5	5	0
43	40	24.39	9.77	8.676	NA	4.54	5.68	0.2	0.581371546	0	2	1	0	0	0	0	0	0	2	1	4	NA	NA	NA	0	6	NA	NA	NA	3	1	3	NA	0	0	0	4	NA	NA	NA	NA	NA
32	32	25.95	8.43	17.55	0.4154	2.43	15.24	0.12	1.807829181	0	1	NA	NA	NA	NA	NA	NA	NA	2	1	4	NA	NA	NA	0	11	NA	NA	NA	5	2	2	NA	0	0	0	4	NA	NA	6	5	NA
25	25	24.61	9.13	6.48	0.1178	8.18	3.58	0.67	0.39211391	0	1	1	0	0	0	0	0	0	1	1	NA	1	1	2700	12	16	3096	1.28	5	3	1	2	1	1	1	1	NA	NA	NA	NA	6	0
30	30	20.43	8.68	16.2	NA	7.2	4.35	0.96	0.501152074	0	1	1	0	0	0	0	0	0	2	1	4	NA	NA	NA	0	8	NA	NA	NA	4	1	2	1	1	1	1	8	4	2	6	8	0
33	36	NA	4.8	1.53	NA	13.73	2.39	0.18	0.497916667	0	2	NA	1	NA	NA	NA	NA	NA	2	2	1	NA	NA	NA	0	12	NA	NA	NA	3	1	3	1	1	1	1	NA	NA	NA	7	9	0
24	24	17.72	10.56	7.29	NA	9.95	3.96	0.96	0.375	0	2	1	0	0	0	0	0	0	1	2	NA	1	1	3750	11	10	3096	1.28	7	3	1	3	1	1	1	1	NA	NA	NA	NA	NA	0
32	32	27.73	6.99	15.66	NA	10.16	3.41	0.69	0.487839771	0	2	0	0	0	0	0	1	NA	1	1	NA	1	1	3750	14	15	3989	0.89	12	3	1	2	1	1	1	0	3	NA	NA	8	12	1
30	30	25.81	6.14	6.21	0.1736	12.59	3.31	0.73	0.539087948	0	1	NA	1	NA	NA	NA	NA	NA	2	1	1	NA	NA	NA	0	10	NA	NA	NA	3	1	2	1	1	1	1	5	39	2	6	4	0
28	25	NA	7.55	7.83	NA	16.6	5.62	0.16	0.744370861	0	1	1	0	0	0	0	0	0	2	1	1	NA	NA	NA	0	8	NA	NA	NA	3	1	2	NA	0	0	0	6	NA	NA	8	6	NA
39	38	28.91	14.8	24.57	NA	7.81	9.22	NA	0.622972973	0	1	NA	NA	NA	NA	NA	NA	NA	1	2	NA	6	1	5175	15	11	775	0.75	5	3	1	3	NA	0	0	0	13	NA	NA	4	4	NA
30	29	18.44	8.13	9.99	NA	12.74	3.05	0.35	0.375153752	0	1	1	0	0	0	0	0	0	1	2	NA	2	1	4125	14	9	5060	0.52	19	3	1	3	NA	0	0	0	NA	NA	NA	5	6	NA
36	35	24.03	6.81	5.67	NA	15.06	3.1	0.14	0.455212922	0	2	1	0	0	0	0	0	0	2	1	1	NA	NA	NA	0	9	NA	NA	NA	3	1	3	NA	0	0	0	3	NA	NA	3	7	NA
31	31	19.43	8.4	7.29	NA	7.14	4.56	0.14	0.542857143	0	2	1	0	0	0	0	0	0	2	2	1	NA	NA	NA	0	8	NA	NA	NA	3	1	3	1	1	1	1	3	37	2	7	8	0
30	31	19.49	7.56	12.15	NA	16.19	4.34	0.3	0.574074074	0	2	1	0	0	0	0	0	0	2	3	1	NA	NA	NA	0	8	NA	NA	NA	3	1	3	NA	0	0	0	0.83	NA	NA	4	5	NA
25	24	20.28	5.33	11.88	1.167	6.18	3.53	0.14	0.662288931	0	1	1	0	0	0	0	0	0	2	1	4	NA	NA	NA	0	10	NA	NA	NA	3	1	2	NA	0	0	0	1	NA	NA	10	8	NA
23	24	17.58	7.7	11.34	0.2418	8.34	4.12	0.12	0.535064935	0	1	NA	1	NA	NA	NA	NA	NA	2	1	4	NA	NA	150	2	10	NA	NA	NA	3	1	2	NA	0	0	0	1	NA	NA	12	12	NA
49	48	29.3	18	8.1	NA	4.82	4.67	0.87	0.259444444	0	2	1	0	0	0	0	0	0	1	1	NA	6	1	375	3	10	466	1.19	1	3	1	1	NA	0	0	0	11	NA	NA	2	NA	NA
41	41	22.86	9.7	7.56	NA	6.9	3.16	0.14	0.325773196	0	2	NA	NA	NA	NA	NA	NA	NA	1	9	NA	3	1	1050	7	10	422	1.37	2	3	1	1	NA	0	0	0	2	NA	NA	4	4	NA
20	23	20.76	4.59	13.23	0.62	15.01	2.88	0.18	0.62745098	0	2	1	0	0	0	0	0	0	2	1	1	NA	NA	NA	0	10	NA	NA	NA	3	1	3	1	1	1	1	3	38	2	NA	NA	0
27	28	18.37	7.48	27.27	NA	5.58	4.63	0.26	0.618983957	0	1	1	0	0	0	0	0	0	2	3	4	NA	NA	NA	0	15	NA	NA	NA	3	1	3	NA	0	0	0	1	NA	NA	7	7	NA
31	37	21.71	7.63	2.43	NA	18.98	4.12	0.46	0.539973788	0	1	1	0	0	0	0	0	0	2	1	1	NA	NA	NA	0	8	NA	NA	NA	3	1	1	NA	0	0	0	9	NA	NA	9	6	NA
29	32	21.09	13.22	12.15	NA	10.65	3.79	0.13	0.286686838	0	1	0	0	0	0	0	1	1	2	1	1	NA	NA	NA	0	9	NA	NA	NA	3	1	1	1	1	1	0	8	NA	NA	NA	NA	1
34	31	31.64	7.74	13.77	NA	11.64	10.11	0.19	1.30620155	0	2	NA	1	NA	NA	NA	NA	NA	1	1	NA	2	2	7350	22	12	3096	1.28	19	3	1	2	NA	0	0	0	11	NA	NA	12	12	NA
32	36	22.31	7.04	7.29	0.5239	28.55	3.62	0.14	0.514204545	0	1	NA	NA	NA	NA	NA	NA	NA	2	2	4	NA	NA	NA	0	10	NA	NA	NA	3	1	3	NA	0	0	0	8	NA	NA	8	6	NA
36	31	19.92	8.56	15.12	NA	13.12	9.69	0.17	1.132009346	0	2	1	0	0	0	0	0	0	2	1	4	NA	NA	NA	0	8	NA	NA	NA	3	1	3	NA	0	0	0	7	NA	NA	7	5	NA
31	29	22.22	7.38	12.15	NA	11.43	4.46	0.69	0.604336043	0	1	1	1	0	0	0	0	0	2	2	4	NA	NA	NA	0	9	NA	NA	NA	3	1	3	NA	0	0	0	7	NA	NA	4	6	NA
30	41	21.83	7.06	1.26	NA	16.54	4.5	NA	0.637393768	0	2	0	0	0	0	0	1	1	2	2	4	NA	NA	NA	0	10	NA	NA	NA	3	1	3	4	0	1	0	4	NA	NA	NA	NA	1
23	26	19.81	8.49	11.88	NA	14.73	4.28	0.15	0.504122497	0	1	NA	1	NA	NA	NA	NA	NA	2	1	4	NA	NA	NA	0	10	NA	NA	NA	3	1	2	1	1	1	1	2	34	1	4	5	0
32	27	21.36	8.22	8.37	NA	12.83	5.52	0.58	0.671532847	0	1	1	0	0	0	0	0	0	2	1	1	NA	NA	NA	0	12	NA	NA	NA	3	1	2	NA	0	0	0	5	NA	NA	6	4	NA
26	27	25	5.7	8.64	0.37	8.59	4.45	0.26	0.780701754	0	2	1	0	0	0	0	0	0	2	1	1	NA	NA	NA	0	10	NA	NA	NA	3	1	2	1	1	1	1	2	41	2	6	8	0
35	35	21.48	9.82	1.53	NA	14.49	5.7	0.46	0.580448065	0	2	1	0	0	1	1	0	1	2	1	1	NA	NA	NA	0	9	NA	NA	NA	NA	NA	3	1	1	1	1	3	35	1	2	3	0
26	26	20.03	10.21	7.83	NA	6.22	13.68	0.84	1.33986288	0	1	1	0	0	0	0	0	0	2	1	1	NA	NA	NA	0	11	NA	NA	NA	NA	NA	2	1	1	1	1	3	41	2	6	5	0
38	34	20.32	7.81	1.8	NA	10.32	4.28	0.84	0.548015365	0	2	1	0	0	0	0	0	0	2	1	1	NA	NA	NA	0	6	NA	NA	NA	3	1	2	1	1	1	1	8	37	2	6	6	0
35	38	20.81	13.92	7.29	NA	9.21	4.56	0.25	0.327586207	0	1	NA	NA	NA	NA	NA	NA	NA	1	2	NA	6	1	2400	8	8	3096	1.28	5	3	1	3	NA	0	0	0	13	NA	NA	NA	NA	NA
30	29	22.89	7.95	0.162	NA	11.36	1.31	0.32	0.164779874	0	1	1	1	0	0	0	0	0	1	2	NA	3	2	1800	10	11	835	1.12	4	3	1	3	4	0	1	0	8	NA	NA	2	4	1
36	36	25.54	11.18	11.61	0.1395	11.94	4.28	0.19	0.382826476	0	2	0	0	0	0	1	0	1	1	1	NA	3	1	2175	9	13	923	1.17	5	3	1	3	1	1	1	1	3	39	2	5	NA	0
21	24	19.1	8.93	6.21	NA	18.79	3.77	0.12	0.422172452	0	2	NA	1	NA	NA	NA	NA	NA	2	1	4	NA	NA	NA	0	7	NA	NA	NA	NA	NA	3	1	1	1	1	1	39	2	NA	5	0
24	26	20.76	5.03	19.17	NA	8.4	1.84	0.17	0.365805169	0	1	1	0	0	0	0	0	0	1	1	NA	1	1	1875	10	11	841	0.72	6	3	1	2	1	1	1	1	2	37	2	6	6	0
31	31	23.05	8.66	3.24	0.775	23.82	8.55	0.64	0.987297921	0	2	1	0	0	0	0	0	0	1	1	NA	1	1	2025	9	13	2578	1.28	5	3	1	2	1	1	1	1	4	37	2	4	4	0
43	44	24.34	11.81	14.58	NA	12.73	3.2	0.11	0.270956816	0	2	1	0	0	0	0	0	0	2	1	1	NA	NA	NA	0	8	NA	NA	NA	3	1	2	NA	0	0	0	14	NA	NA	1	NA	NA
25	28	20.03	7.94	14.4	NA	7.97	11.26	0.18	1.41813602	0	1	1	0	0	0	0	0	0	2	1	1	NA	NA	NA	0	7	NA	NA	NA	NA	NA	2	1	1	1	1	3	38	2	12	12	0
27	28	20.96	10.34	13.77	NA	21.13	4.05	0.9	0.391682785	0	1	NA	1	NA	NA	NA	NA	NA	2	1	4	NA	NA	NA	0	10	NA	NA	NA	3	1	2	NA	0	0	0	2	NA	NA	NA	NA	NA
25	26	24.09	8.23	13.5	0.3999	5.82	3.26	0.81	0.396111786	0	2	1	0	0	0	0	0	0	1	1	NA	1	1	1120	8	14	3115	1.14	14	3	1	2	1	1	1	1	0.67	39	2	6	10	0
33	43	25.39	13.5	13.23	NA	12.71	2.98	0.84	0.220740741	0	2	1	0	0	0	0	0	0	1	1	NA	3	1	2325	10	9	3842	1.28	6	3	1	2	1	1	1	1	2	37	2	5	2	0
28	26	18.29	8.69	7.83	NA	19.24	6.09	0.64	0.700805524	0	1	NA	1	NA	NA	NA	NA	NA	1	1	NA	1	2	2250	10	14	3096	1.28	14	3	1	2	1	1	1	1	2	36	1	7	8	0
27	27	24.22	7.95	1.53	NA	15.8	1.92	0.37	0.241509434	0	1	0	0	0	1	0	0	0	1	1	NA	3	1	2287.5	8	10	1806	1.28	7	3	1	2	NA	0	0	0	0.5	NA	NA	3	1	NA
35	36	23.51	8.38	6.75	NA	26.81	1.49	0.78	0.177804296	0	1	0	0	0	0	0	1	1	2	1	1	NA	NA	NA	0	8	NA	NA	NA	4	1	3	1	1	1	0	4	NA	NA	4	4	1
30	31	25.71	10.73	9.99	NA	9.43	2.77	0.15	0.258154706	0	2	1	0	0	0	0	0	0	2	1	2	2	NA	0	0	12	NA	NA	NA	3	1	3	NA	0	0	0	4	NA	NA	3	4	NA
25	28	29.74	4.15	4.32	NA	5.59	2.69	0.12	0.648192771	0	1	1	0	0	0	0	0	0	2	1	1	NA	NA	NA	0	10	NA	NA	NA	3	1	2	NA	0	0	0	4	NA	NA	12	12	NA
33	33	18.75	7.39	13.23	0.1798	18.38	1.83	0.78	0.247631935	0	2	1	0	0	1	0	0	0	2	1	2	2	NA	0	0	14	NA	NA	NA	NA	NA	2	NA	0	0	0	NA	NA	NA	NA	NA	NA
33	32	20.7	7.07	12.69	NA	11.89	6.07	0.78	0.858557284	0	1	0	0	0	0	0	1	NA	1	1	NA	2	1	1650	11	11	1505	1.49	15	3	1	2	1	1	1	1	4	39	2	10	9	0
23	23	29.3	6.72	11.34	NA	7.37	1.58	0.93	0.235119048	0	1	NA	1	NA	NA	NA	NA	NA	1	2	NA	3	2	2700	9	9	1305	0.39	6	3	1	3	NA	0	0	0	1	NA	NA	3	5	NA
26	27	25.71	6.88	59.4	NA	4.65	3.41	0.21	0.495639535	0	2	1	0	0	0	0	0	0	2	2	4	NA	NA	NA	0	10	NA	NA	NA	3	1	3	NA	0	0	0	5	NA	NA	8	10	NA
29	29	21.34	6.64	7.83	NA	9.35	4.3	0.15	0.647590361	0	1	1	0	0	0	0	0	0	2	1	4	NA	NA	NA	0	8	NA	NA	NA	4	1	3	1	1	1	1	4	4	2	6	6	0
25	26	20.45	10.83	11.61	NA	10.91	3.91	0.64	0.361034164	0	2	0	0	0	1	0	0	0	1	1	NA	1	1	1200	8	15	2816	1.42	8	3	1	2	1	1	1	1	2	4	2	NA	4	0
28	30	28.04	11.04	8.64	NA	6.72	6.59	0.52	0.59692029	0	1	1	0	0	0	0	0	0	1	2	NA	3	1	1800	6	7	1503	0.99	5	3	1	3	1	1	1	0	5	NA	NA	NA	NA	1
31	35	19.53	9.21	9.45	NA	9.86	5.34	0.44	0.57980456	0	1	1	1	0	0	0	0	0	1	1	NA	1	2	1650	8	11	4862	1.06	9	3	1	2	NA	0	0	0	1	NA	NA	5	5	NA
38	40	22.89	8.75	9.99	NA	5.54	3.28	0.78	0.374857143	0	1	0	0	0	0	0	1	NA	1	2	NA	3	1	3750	11	12	2305	1.27	8	3	1	3	1	1	1	1	18	39	2	1	4	0
29	29	27.34	7.29	12.96	NA	20.16	3.72	0.29	0.510288066	0	1	0	0	0	0	0	0	1	1	3	NA	1	1	1875	9	10	3397	0.9	16	3	1	3	NA	0	0	0	3	NA	NA	NA	NA	NA
31	31	25.71	6.35	16.74	0.218	18.21	2.84	0.9	0.447244094	0	2	1	0	0	0	0	0	0	1	1	NA	1	1	1275	8	9	2896	0.98	6	3	1	3	1	1	1	1	3	37	2	6	7	0
26	27	20.87	7.05	11.61	0.31	19.85	4.71	0.14	0.668085106	0	1	NA	1	NA	NA	NA	NA	NA	1	1	NA	1	2	1275	8	12	1536	1.04	10	3	1	2	1	1	1	1	1	39	2	8	6	0
31	30	31.11	6.95	15.93	NA	12.07	6.23	0.44	0.896402878	0	2	1	0	0	0	0	0	0	1	2	NA	3	1	1875	7	9	335	0.27	3	3	1	3	NA	0	0	0	5	NA	NA	NA	NA	NA
30	30	24.8	9.36	11.88	0.2449	24.54	4.35	0.46	0.46474359	0	1	0	0	0	0	1	0	1	1	1	NA	3	1	2025	9	12	345	0.35	2	3	1	2	1	1	1	1	6	35	1	3	2	0
28	28	22.15	4.35	18.9	NA	13.86	2.36	0.75	0.542528736	0	1	1	0	0	0	0	0	0	1	1	NA	1	1	1150	10	11	5060	1.98	16	3	1	2	1	1	1	1	5	39	2	4	4	0
32	32	19.96	10.5	9.45	NA	20.65	2.1	0.15	0.2	0	1	1	0	0	0	0	0	0	1	1	NA	3	1	2325	9	11	2275	0.75	5	3	1	2	NA	0	0	0	4	NA	NA	2	4	NA
31	31	24.03	7.24	7.83	NA	24.41	4.88	0.78	0.674033149	0	1	1	0	1	0	0	0	0	1	1	NA	1	1	1800	8	7	1223	0.55	1	3	1	1	NA	0	0	0	6	NA	NA	5	3	NA
28	28	22.66	8.3	9.18	0.221	10.34	4.4	0.99	0.530120482	0	2	NA	1	NA	NA	NA	NA	NA	1	1	NA	1	1	1350	9	14	3096	1.28	14	3	1	2	1	1	1	1	1	37	2	10	8	0
30	34	23.03	9.01	1.53	NA	18	3.71	NA	0.411764706	0	1	NA	1	NA	NA	NA	NA	NA	1	1	NA	1	2	2250	10	13	3096	1.28	6	3	1	1	NA	0	0	0	10	NA	NA	5	6	NA
30	31	27.97	5.61	23.76	NA	12.01	13.71	0.2	2.443850267	0	1	1	0	0	0	0	0	0	2	1	1	NA	NA	NA	0	10	NA	NA	NA	3	1	2	1	1	1	1	4	38	2	12	12	0
23	24	19.92	7.15	13.77	NA	15.12	4.63	0.17	0.647552448	0	1	1	0	0	0	0	0	0	2	1	1	NA	NA	NA	0	9	NA	NA	NA	3	1	2	1	1	1	1	0.5	38	2	6	4	0
34	32	28.93	7.78	3.51	NA	14.22	2.31	0.84	0.296915167	0	2	1	0	0	0	0	0	0	2	1	1	NA	NA	NA	0	8	NA	NA	NA	4	1	3	NA	0	0	0	1	NA	NA	7	7	NA
28	28	22.59	9.27	9.18	NA	19.26	3.78	0.12	0.40776699	0	1	NA	1	NA	NA	NA	NA	NA	2	1	4	NA	NA	NA	0	13	NA	NA	NA	3	1	3	1	1	1	1	5	38	2	5	5	0
33	29	22.83	9.39	8.91	0.744	24.07	4.84	0.84	0.51544196	0	1	0	0	0	0	0	1	NA	1	1	NA	1	1	1575	8	13	3096	1.28	9	3	1	2	1	1	1	0	2	28	1	6	5	1
36	38	20.08	9.37	14.4	NA	18.1	0.3	0.75	0.032017076	0	2	0	0	0	0	1	0	NA	1	2	NA	3	1	1950	9	13	916	1.28	3	3	1	2	1	1	1	1	5	38	2	2	NA	0
35	38	17.09	5.58	72.9	NA	9.04	5.59	0.13	1.001792115	0	1	1	0	0	1	0	0	0	1	3	NA	3	1	1950	8	12	1196	0.97	3	3	1	3	NA	0	0	0	7	NA	NA	NA	NA	NA
31	31	21.36	7.53	4.59	0.124	11.04	4.82	0.12	0.640106242	0	2	1	0	0	0	0	0	0	2	1	4	NA	NA	NA	0	9	NA	NA	NA	NA	NA	2	NA	0	0	0	4	NA	NA	10	10	NA
27	31	19.49	8.17	12.15	NA	22.25	4.44	0.16	0.543451652	0	2	1	0	0	0	0	0	0	2	1	4	NA	NA	NA	0	10	NA	NA	NA	NA	NA	2	NA	0	0	0	4	NA	NA	5	NA	NA
52	48	26.37	8.11	13.77	NA	8.37	2.86	0.15	0.352651048	0	2	1	0	0	0	0	0	0	2	1	4	NA	NA	NA	0	8	NA	NA	NA	3	1	1	NA	0	0	0	13	NA	NA	NA	NA	NA
31	32	20.31	6.25	7.83	NA	15.34	2.4	0.69	0.384	0	2	1	0	0	0	0	0	0	2	1	1	NA	NA	NA	0	7	NA	NA	NA	3	1	2	NA	0	0	0	2.5	NA	NA	4	6	NA
29	30	27.55	7.52	8.64	NA	11.69	2.2	0.13	0.292553191	0	1	1	0	0	0	0	0	0	2	1	4	NA	NA	NA	0	8	NA	NA	NA	NA	NA	3	1	1	1	1	4	38	2	NA	NA	0
27	27	21.51	7.05	1.53	0.2542	17.91	3.33	0.73	0.472340426	0	2	1	0	0	0	0	0	0	1	1	NA	1	1	1500	9	13	4461	1.11	12	3	1	2	NA	0	0	0	0.25	NA	NA	6	7	NA
30	32	22.66	8.62	6.48	0.2945	13	4.19	0.12	0.486078886	0	1	NA	1	NA	NA	NA	NA	NA	2	1	1	NA	NA	NA	0	9	NA	NA	NA	3	1	2	1	1	1	1	1	36	1	4	4	0
43	45	28.04	8.08	2.97	NA	6.73	2.72	0.64	0.336633663	0	2	0	0	0	0	1	0	1	1	2	NA	3	1	4200	11	10	1516	0.77	9	3	1	3	NA	0	0	0	1	NA	NA	5	5	NA
37	34	27.04	10.78	1.26	NA	7.5	4.58	0.64	0.424860853	0	1	1	0	0	0	0	0	0	1	2	NA	3	1	1150	6	13	1530	0.33	4	3	1	2	1	1	1	0	7	NA	NA	5	5	1
31	35	22.04	9.79	8.91	0.1116	8.7	9.06	0.35	0.925434116	0	1	0	0	0	0	0	1	1	1	1	NA	1	1	1350	9	9	4862	1.2	18	NA	NA	2	1	1	1	1	5	36	1	6	10	0
40	47	26.04	8.85	5.778	NA	14.3	2.8	0.26	0.316384181	0	2	1	0	0	0	0	0	0	1	4	NA	5	1	75	1	9	130	0.1	2	3	1	2	NA	0	0	0	4	NA	NA	3	4	NA
25	27	18.07	8.44	11.88	NA	7.06	5.48	0.64	0.6492891	0	2	1	0	0	0	0	0	0	2	1	1	NA	NA	NA	0	12	NA	NA	NA	3	1	3	1	1	1	0	6	NA	NA	9	8	1
25	27	19.95	15.58	6.21	NA	12.31	5.77	0.17	0.370346598	0	1	NA	1	NA	NA	NA	NA	NA	2	1	1	NA	NA	NA	0	10	NA	NA	NA	3	1	2	NA	0	0	0	3	NA	NA	NA	NA	NA
28	31	25.39	7.38	2.97	NA	22.09	4.36	0.87	0.590785908	0	1	1	0	0	0	0	0	0	2	1	1	NA	NA	NA	0	9	NA	NA	NA	3	1	3	NA	0	0	0	7	NA	NA	12	8	NA
25	24	20.28	5.33	11.88	1.167	6.18	3.53	0.14	0.662288931	0	1	1	0	0	0	0	0	0	2	2	1	NA	NA	NA	0	10	NA	NA	NA	3	1	3	NA	0	0	0	1	NA	NA	10	8	NA
27	27	22.58	5	11.7	NA	7.98	3.94	0.11	0.788	0	1	NA	1	NA	NA	NA	NA	NA	2	1	1	NA	NA	NA	0	9	NA	NA	NA	3	1	2	1	1	1	1	1	41	2	8	10	0
25	24	28.08	8.04	3.24	NA	10.94	4.78	0.93	0.594527363	0	1	1	0	0	0	0	0	0	2	1	1	NA	NA	NA	0	10	NA	NA	NA	3	1	3	NA	0	0	0	4	NA	NA	4	5	NA
33	33	25.71	7.27	11.88	5.5397	17.87	3.27	0.58	0.449793673	0	1	1	0	0	0	0	0	0	2	1	4	NA	NA	150	4	10	NA	NA	NA	3	1	2	NA	0	0	0	2	NA	NA	8	6	NA
36	35	21.93	8.46	9.45	NA	10.2	4.06	0.14	0.479905437	0	2	1	0	0	0	0	0	0	1	1	NA	1	1	2025	9	13	5060	1.78	19	3	1	3	NA	0	0	0	6	NA	NA	6	9	NA
24	25	21.63	9.37	11.34	0.3658	12.78	4.01	0.14	0.42796158	0	1	1	0	0	0	0	0	0	1	2	NA	3	1	2805	11	11	3781	1.65	10	3	1	3	NA	0	0	0	3	NA	NA	8	8	NA
25	31	20.31	7.51	12.42	NA	9.49	2.98	0.93	0.396804261	0	2	1	0	0	0	0	0	0	1	1	NA	1	1	2700	12	14	5060	2.44	15	3	1	2	4	0	1	0	0.33	NA	NA	7	6	1
30	28	20.4	15.38	18.9	NA	23.89	7.45	0.78	0.484395319	0	1	0	0	0	1	0	0	0	1	5	NA	3	1	1575	7	11	806	1.1	2	NA	NA	2	NA	0	0	0	6	NA	NA	3	3	NA
34	35	20.96	10.81	5.13	0.86	13.87	6.61	0.26	0.61147086	0	1	1	0	0	0	0	0	0	1	1	NA	1	1	2700	10	11	4862	0.78	9	3	1	2	NA	0	0	0	2	NA	NA	4	6	NA
24	24	16.71	10.53	19.44	0.123	6.77	4.04	0.67	0.383665717	0	1	1	0	0	0	0	0	0	1	2	NA	3	1	2400	10	10	2554	1.58	4	NA	NA	1	NA	0	0	0	2	NA	NA	5	5	NA
33	30	20.83	9.06	8.1	0.124	11.7	2.9	0.15	0.3200883	0	1	NA	1	NA	NA	NA	NA	NA	1	1	NA	3	2	2025	9	10	5060	1.11	13	3	1	2	NA	0	0	0	8	NA	NA	NA	NA	NA
32	33	22.49	8.22	11.7	NA	10.26	3.83	0.87	0.46593674	0	2	0	0	0	0	0	1	NA	1	1	NA	2	1	3975	15	11	1489	1.28	4	NA	NA	2	1	1	1	1	1	35	1	NA	NA	0
28	28	23.44	8.46	4.59	NA	17.32	4.37	0.58	0.516548463	0	2	1	0	0	0	0	0	0	1	1	NA	1	1	2250	12	10	4791	1.47	13	3	1	2	1	1	1	1	1	37	2	7	6	0
31	34	26.64	8.79	1.53	NA	14.36	10.42	0.29	1.185437998	0	1	1	0	0	0	0	0	0	2	1	4	NA	NA	NA	0	12	NA	NA	NA	3	1	3	NA	0	0	0	9	NA	NA	6	6	NA
25	26	22.46	6.01	8.37	0.154	6.99	2.2	0.14	0.366056572	0	1	NA	1	NA	NA	NA	NA	NA	2	1	1	NA	NA	NA	0	14	NA	NA	NA	NA	NA	2	NA	0	0	0	1	NA	NA	5	7	NA
29	28	24.8	9.23	7.83	0.1736	10.34	2.96	0.81	0.320693391	0	2	1	0	0	0	0	0	0	1	1	NA	1	1	2025	9	9	1787	1.11	10	3	1	2	NA	0	0	0	1	NA	NA	8	6	NA
24	25	19.05	5.34	6.21	NA	15.46	2.85	0.15	0.533707865	0	1	NA	1	NA	NA	NA	NA	NA	2	1	1	NA	NA	NA	0	9	NA	NA	NA	NA	NA	3	1	1	1	1	1	4	2	3	7	0
30	32	23.15	7.99	17.1	NA	16.74	7.36	0.15	0.921151439	0	2	0	0	0	0	0	1	1	2	4	4	NA	NA	NA	0	9	NA	NA	NA	4	1	2	1	1	1	1	7	4	2	6	4	0
37	37	21.45	7.69	11.61	NA	9.37	6.52	0.99	0.847854356	0	2	0	0	0	0	1	0	1	2	1	1	NA	NA	NA	0	10	NA	NA	NA	3	1	3	NA	0	0	0	5	NA	NA	6	7	NA
41	41	21.48	27.98	1.53	NA	8.26	7.56	0.75	0.270192995	0	1	NA	1	NA	NA	NA	NA	NA	1	6	NA	3	1	600	4	9	3096	1.28	2	3	1	2	1	1	1	0	4	NA	NA	2	2	1
26	26	16.94	5.63	13.77	NA	9.69	4.29	0.46	0.761989343	0	1	1	0	0	0	0	0	0	1	1	NA	2	1	2475	11	6	3836	1.99	19	3	1	2	1	1	1	1	1	34	1	4	8	0
28	27	20.7	5.53	7.56	NA	13.39	0.45	0.14	0.081374322	0	2	0	0	0	1	0	0	0	1	1	NA	2	1	3300	11	7	912	1.02	4	3	1	2	1	1	1	0	1.5	NA	NA	3	NA	1
35	34	29.76	7.5	15.12	0.465	32.14	3.46	0.11	0.461333333	0	1	0	0	0	1	0	0	0	1	1	NA	1	1	3300	12	14	1785	0.85	8	2	1	3	NA	0	0	0	8	NA	NA	4	6	NA
29	27	22.04	10.95	18.63	NA	22.46	3.22	0.75	0.294063927	0	1	NA	NA	NA	NA	NA	NA	NA	1	1	NA	1	1	1500	7	12	1643	0.97	4	3	1	2	NA	0	0	0	7	NA	NA	6	5	NA
35	35	21.48	7.46	15.66	0.396	9.59	4.91	0.17	0.658176944	0	2	NA	NA	NA	NA	NA	NA	NA	1	1	NA	2	1	2325	10	8	4970	1.9	20	3	1	3	NA	0	0	0	2	NA	NA	10	10	NA
29	30	19.95	5.86	14.85	0.2294	11.55	5.52	0.99	0.941979522	0	2	1	0	0	0	0	0	0	1	1	NA	2	1	2025	9	10	5060	1.3	31	NA	NA	1	NA	0	NA	0	6	NA	NA	12	12	NA
34	34	22.89	10.94	12.15	NA	10.08	6.89	0.81	0.629798903	0	2	1	0	0	0	0	0	0	1	1	NA	2	1	2475	9	9	4395	0.86	7	3	1	2	1	1	1	1	5	38	2	NA	NA	0
34	41	31.99	5.01	8.37	NA	1.75	NA	NA	NA	0	1	0	0	0	0	0	1	1	2	2	1	NA	NA	NA	0	8	NA	NA	NA	3	1	3	4	0	1	0	9	NA	NA	7	10	1
23	25	20.14	6.23	6.75	NA	15.94	2.7	0.16	0.433386838	0	1	1	0	0	0	0	0	0	2	1	4	NA	NA	NA	0	7	NA	NA	NA	3	1	2	1	1	1	0	2	NA	NA	3	6	1
35	34	16.65	7.48	15.93	NA	16.25	2.78	0.12	0.371657754	0	1	0	0	0	0	0	1	1	2	1	1	NA	NA	NA	0	9	NA	NA	NA	3	1	3	1	1	1	0	8	NA	NA	4	4	1
28	28	20.13	8.07	12.96	NA	19.06	3.8	0.17	0.470879802	0	1	1	0	0	0	0	0	0	2	2	1	NA	NA	NA	0	10	NA	NA	NA	3	1	3	NA	0	0	0	5	NA	NA	4	6	NA
34	33	22.77	8.09	9.72	NA	11.08	4.84	0.78	0.598269468	0	1	1	0	0	0	0	0	0	2	1	1	NA	NA	NA	0	9	NA	NA	NA	3	1	2	1	1	1	1	10	36	1	NA	10	0
29	25	NA	7.55	7.83	NA	16.6	5.62	0.16	0.744370861	0	1	1	0	0	0	0	0	0	2	2	1	NA	NA	NA	0	9	NA	NA	NA	4	1	3	1	1	1	1	6	39	2	8	6	0
45	50	23.44	7.91	16.47	NA	7.56	5.68	0.46	0.718078382	0	2	1	0	0	0	0	0	0	1	1	NA	3	1	1650	8	13	817	1.28	2	3	1	2	NA	0	0	0	3	NA	NA	3	5	NA
27	26	27.34	8	3.348	0.5859	22.49	4.5	0.32	0.5625	0	1	1	0	0	0	0	0	0	1	1	NA	1	1	2850	13	8	4888	1.79	15	3	1	2	NA	0	0	0	4	NA	NA	6	8	NA
30	32	33.33	7.09	1.26	NA	12.05	3.94	0.13	0.555712271	0	2	0	0	0	0	1	0	1	2	1	1	NA	NA	NA	0	9	NA	NA	NA	3	1	3	NA	0	0	0	2	NA	NA	8	NA	NA
26	25	22.83	7.13	14.31	NA	18.79	4.16	0.46	0.58345021	0	1	0	0	0	0	0	1	1	2	1	4	NA	NA	NA	0	13	NA	NA	NA	3	1	2	1	1	1	1	5	36	1	8	6	0
29	27	19.47	7.65	27.54	NA	9.16	4.86	0.17	0.635294118	0	1	NA	NA	NA	NA	NA	NA	NA	2	3	4	NA	NA	NA	0	12	NA	NA	NA	3	1	2	1	1	1	1	4	39	2	10	10	0
27	29	24.22	8.12	5.94	NA	22.12	5.51	0.16	0.678571429	0	1	1	0	0	0	0	0	0	2	1	1	NA	NA	NA	0	14	NA	NA	NA	3	1	2	1	1	1	1	5	33	1	NA	NA	0
22	24	19.05	7.54	14.85	NA	20.11	4.2	0.29	0.557029178	0	1	1	0	0	0	0	0	0	2	1	1	NA	NA	NA	0	10	NA	NA	NA	3	1	2	1	1	1	1	12	39	2	6	6	0
41	42	19.23	21.39	1.26	NA	24.07	8.39	0.75	0.392239364	0	2	NA	NA	NA	NA	NA	NA	NA	2	1	1	NA	NA	NA	0	9	NA	NA	NA	3	1	3	NA	0	0	0	12	NA	NA	1	0	NA
29	31	29.3	3.35	7.2	NA	22.7	4	0.96	1.194029851	0	2	1	0	0	0	0	0	0	2	2	1	NA	NA	NA	0	13	NA	NA	NA	3	1	3	1	1	1	1	5	39	2	10	8	0
36	36	25.39	4.07	71.55	NA	8.35	9.05	0.16	2.223587224	0	2	1	0	0	0	0	0	0	2	1	4	NA	NA	NA	0	9	NA	NA	NA	4	1	3	1	1	1	1	5	39	2	6	6	0
27	31	18.43	7	5.94	NA	11.93	4.96	0.75	0.708571429	0	1	2	0	1	0	0	0	0	2	1	1	NA	NA	NA	0	8	NA	NA	NA	NA	NA	2	NA	0	0	0	3	NA	NA	NA	NA	NA
39	43	28.44	23.98	18.36	1.59	39.66	5.5	0.43	0.229357798	0	2	1	0	0	0	0	0	0	1	2	NA	3	1	1425	7	7	340	1.32	1	4	1	1	NA	0	0	0	7	NA	NA	NA	NA	NA
38	36	20.31	4.88	54.81	NA	6.94	2.58	0.64	0.528688525	0	1	1	0	0	0	0	0	0	1	1	NA	3	1	2025	9	10	1922	0.87	9	3	1	3	NA	0	0	0	8	NA	NA	3	5	NA
33	32	19.53	8.8	17.28	NA	13.11	3.04	0.12	0.345454545	0	2	1	0	0	0	0	0	0	1	2	NA	3	1	825	4	11	1045	0.9	2	3	1	2	1	1	1	1	1	39	2	5	3	0
27	25	20.81	7.98	7.29	NA	17	8.2	0.58	1.027568922	0	1	1	0	0	0	0	0	0	2	1	4	NA	NA	450	6	8	NA	NA	NA	NA	NA	2	NA	0	0	0	5	NA	NA	7	11	NA
26	26	20.51	9.01	8.37	NA	7.33	3.06	0.12	0.339622642	0	1	1	0	0	0	0	0	0	1	1	NA	1	1	2175	9	12	2758	0.87	4	3	1	2	NA	0	0	0	5	NA	NA	NA	NA	NA
26	30	NA	6.23	15.39	NA	20.17	3.74	0.67	0.600321027	0	2	1	0	0	0	0	0	0	1	3	NA	2	1	1500	10	12	1552	0.75	6	3	1	1	NA	0	0	0	1	NA	NA	7	10	NA
25	30	21.78	7.73	25.38	NA	7.64	7.77	0.14	1.005174644	0	2	1	0	0	0	0	0	0	1	2	NA	3	1	2100	9	7	4090	2.33	18	3	1	2	NA	0	0	0	2	NA	NA	NA	NA	NA
28	26	26.45	7.88	5.4	0.1829	13.54	5.12	0.58	0.649746193	0	1	0	0	0	0	0	0	0	2	1	1	NA	NA	NA	0	8	NA	NA	NA	NA	NA	3	1	1	1	0	3	NA	NA	6	7	NA
27	28	26.35	8.17	11.34	NA	9.32	13.23	0.21	1.619339045	0	2	1	0	0	0	0	0	0	2	1	1	NA	NA	NA	0	11	NA	NA	NA	3	1	2	1	1	1	0	1	NA	NA	12	12	NA
30	33	24.09	7.86	11.34	NA	8.06	13.58	0.96	1.727735369	0	2	1	0	0	0	0	0	0	2	1	1	NA	NA	NA	0	9	NA	NA	NA	3	1	2	1	1	1	0	4	NA	NA	12	12	NA
29	29	27.06	4.58	2.43	NA	9.38	12.35	0.23	2.69650655	0	1	0	0	1	0	0	0	0	2	1	1	NA	NA	NA	0	8	NA	NA	NA	4	1	3	1	1	1	0	3	NA	NA	12	12	NA
31	32	20.94	8.27	5.49	NA	18.9	10.7	3.45	1.293833132	0	1	1	0	0	0	0	0	0	2	1	1	NA	NA	NA	0	8	NA	NA	NA	3	1	2	1	1	1	0	1	NA	NA	NA	NA	NA
24	30	19.53	6.08	13.5	NA	30.28	1.85	0.14	0.304276316	0	2	1	0	0	0	0	0	0	2	2	1	NA	NA	NA	0	10	NA	NA	NA	3	1	3	NA	0	0	0	1	NA	NA	7	5	NA
28	28	24.03	6.88	18.63	NA	12.36	12.25	0.27	1.780523256	0	1	1	0	0	0	0	0	0	2	1	1	NA	NA	NA	0	9	NA	NA	NA	3	1	2	1	1	1	0	5	NA	NA	12	12	NA
32	35	23.71	7.74	2.43	NA	11.36	3.84	0.14	0.496124031	0	1	1	0	0	0	0	0	0	2	1	4	NA	NA	NA	0	11	NA	NA	NA	3	1	3	1	1	1	0	1	NA	NA	3	5	NA
33	21	19.65	12.4	12.69	NA	19.4	3.62	0.14	0.291935484	0	1	0	1	0	0	0	1	NA	2	1	4	NA	NA	NA	0	9	NA	NA	NA	4	1	3	NA	0	0	0	5	NA	NA	4	4	NA
27	27	22.5	44	NA	6.5844	4.35	0.33	NA	0.0075	0	1	1	0	0	0	0	0	0	2	2	1	NA	NA	NA	0	6	NA	NA	NA	3	1	3	1	1	1	1	1	36	1	NA	NA	0
26	26	19.29	8.27	9.45	NA	20.81	3.23	0.99	0.390568319	0	1	NA	1	NA	NA	NA	NA	NA	2	1	4	NA	NA	NA	0	12	NA	NA	NA	3	1	3	NA	0	0	0	2	NA	NA	5	5	NA
24	24	20.96	9.5	9.18	NA	9.02	4.67	0.17	0.491578947	0	1	0	0	0	0	0	1	1	2	1	4	NA	NA	375	5	10	NA	NA	NA	3	1	2	1	1	1	0	4	NA	NA	4	4	NA
27	27	16.77	8.91	14.4	NA	20.77	3.19	0.14	0.358024691	0	2	1	0	0	0	0	0	0	2	2	1	NA	NA	NA	0	8	NA	NA	NA	4	1	3	NA	0	0	0	2	NA	NA	5	3	NA
32	31	27.89	4.76	8.91	NA	8.24	7.76	0.16	1.630252101	0	1	0	0	0	0	0	1	1	2	1	1	NA	NA	NA	0	10	NA	NA	NA	4	1	2	1	1	1	0	5	NA	NA	12	12	NA
29	30	30.48	8.15	9.45	NA	7.34	14.79	0.26	1.814723926	0	2	1	0	0	0	0	0	0	2	1	1	NA	NA	NA	0	9	NA	NA	NA	4	1	3	NA	0	0	0	3	NA	NA	12	12	NA
29	32	NA	8.89	14.58	0.1271	18.44	4.4	0.87	0.494938133	0	2	1	0	0	0	0	0	0	2	1	4	NA	NA	75	1	10	NA	NA	NA	3	1	2	1	1	1	0	2	NA	NA	2	2	NA
30	29	23.44	8.32	7.29	NA	9.76	1.26	0.16	0.151442308	0	2	1	0	0	0	0	0	0	2	1	1	NA	NA	NA	0	9	NA	NA	NA	3	1	3	NA	0	0	0	1	NA	NA	8	3	NA
31	31	23.44	8.86	9.99	0.868	10.77	4.6	0.14	0.519187359	0	2	1	0	0	0	0	0	0	2	1	4	NA	NA	NA	0	9	NA	NA	NA	3	1	2	1	1	1	0	1.5	NA	NA	5	5	NA
25	30	27.34	5.16	0.162	NA	9.78	3.35	0.15	0.649224806	0	2	1	0	0	0	0	0	0	2	1	4	NA	NA	NA	0	10	NA	NA	NA	4	1	3	1	1	1	0	0.5	NA	NA	10	10	NA
27	29	23.44	7.73	8.1	NA	6.54	2.38	0.87	0.307891332	0	1	1	0	0	0	0	0	0	2	1	4	NA	NA	NA	0	10	NA	NA	NA	3	1	2	NA	0	0	0	2.5	NA	NA	6	6	NA
25	26	30.04	6.91	5.4	NA	21.46	7.76	0.14	1.12301013	0	1	1	0	0	0	0	0	0	2	1	1	NA	NA	NA	0	9	NA	NA	NA	3	1	2	1	1	1	0	4	NA	NA	12	12	NA
37	39	27.06	5	18.36	NA	4.37	1.58	0.55	0.316	0	2	NA	NA	NA	NA	NA	NA	NA	2	1	4	NA	NA	NA	0	9	NA	NA	NA	3	1	3	NA	0	0	0	12	NA	NA	3	3	NA
28	30	22.58	9.42	16.2	NA	14.97	10.5	0.14	1.114649682	0	1	0	0	0	0	0	1	1	2	1	4	NA	NA	NA	0	12	NA	NA	NA	NA	NA	3	1	1	1	0	3	NA	NA	8	8	NA
25	26	18.36	5.19	12.42	NA	4.87	10.29	0.84	1.98265896	0	1	NA	NA	NA	NA	NA	NA	NA	1	1	NA	1	1	975	9	14	3096	1.28	8	3	1	2	NA	0	0	0	3	NA	NA	4	8	NA
31	39	27.89	6.08	7.83	NA	11.45	3.19	0.35	0.524671053	0	2	1	0	0	0	1	0	1	1	1	NA	1	1	1950	9	14	3096	1.28	15	3	1	2	1	1	1	1	8	39	2	8	6	0
36	36	19.53	10.24	5.67	NA	8.88	3.25	0.27	0.317382813	0	2	1	0	0	0	0	0	0	1	1	NA	1	1	2475	9	12	2239	1.17	8	3	1	3	1	1	1	1	0.5	36	1	3	3	0
25	26	20.2	9.64	1.53	NA	14.28	2.46	0.87	0.255186722	0	1	1	0	0	0	0	0	0	1	1	NA	2	1	3600	13	15	4862	0.82	25	3	1	2	1	1	1	1	1.5	4	2	4	5	0
27	32	26.35	3.27	15.93	5.8838	10.86	1.9	0.14	0.581039755	0	2	1	0	0	0	0	0	0	2	1	4	NA	NA	NA	0	9	NA	NA	NA	4	1	3	NA	0	0	0	1	NA	NA	6	6	NA
26	27	19.53	7.62	6.21	NA	10.55	4.77	0.11	0.625984252	0	1	NA	1	NA	NA	NA	NA	NA	2	1	1	NA	NA	NA	0	13	NA	NA	NA	3	1	2	NA	0	0	0	4	NA	NA	6	6	NA
35	37	18.73	8.35	11.88	NA	18.21	3.11	0.46	0.37245509	0	1	0	0	0	0	0	1	NA	1	1	NA	1	1	1650	10	11	1706	1.59	6	3	1	2	1	1	1	1	13	4	2	2	4	0
26	26	23.88	12.84	1.8	NA	19.52	8.3	0.93	0.646417445	0	1	0	0	0	0	0	1	NA	1	3	NA	2	1	3375	12	10	5060	0.73	19	3	1	3	1	1	1	1	3	37	2	6	7	0
33	35	20.58	8.94	18.9	NA	42.33	6.19	0.21	0.692393736	0	1	1	0	0	0	0	0	NA	1	1	NA	1	1	3150	13	9	5060	2.05	12	3	1	2	1	1	1	1	5	35	1	NA	NA	0
32	29	24.09	8.14	9.72	NA	21.44	4.47	0.14	0.549140049	0	1	1	0	0	0	0	0	0	1	1	NA	1	1	1950	9	11	4718	1.28	15	3	1	2	1	1	1	1	2	39	2	4	5	0
34	34	20.45	7.47	8.64	NA	9.89	2.65	0.35	0.354752343	0	1	0	0	0	0	0	1	NA	1	1	NA	1	1	1950	12	11	4828	1.01	12	3	1	2	1	1	1	1	6	39	2	4	5	0
36	38	21.48	6.85	13.5	NA	11.88	2.77	0.7	0.404379562	0	1	1	0	0	0	0	0	0	1	1	NA	1	1	1875	9	12	3889	1.84	13	3	1	2	NA	0	0	0	13	NA	NA	3	4	NA
26	27	20.7	6.98	4.6269	0.6789	11.82	1.46	0.66	0.209169054	0	1	1	0	0	0	0	0	0	1	1	NA	1	1	3000	13	11	3096	1.28	7	3	1	2	2	1	1	0	2	NA	NA	5	5	NA
26	24	22.03	8.05	11.88	NA	15.16	3.51	0.21	0.436024845	0	1	NA	1	NA	NA	NA	NA	NA	1	1	NA	1	2	1950	12	10	5060	1.65	20	3	1	2	1	1	1	1	2	4	2	3	7	0
28	27	29.06	8.13	5.67	0.1271	12.95	1.31	0.16	0.161131611	0	1	1	0	0	0	0	0	0	1	1	NA	1	1	2362.5	9	9	1125	0.56	4	3	1	2	1	1	1	0	3	NA	NA	5	6	1
28	28	25.39	6.62	9.99	NA	16.74	3.37	0.84	0.509063444	0	1	1	1	0	0	0	0	0	1	1	NA	1	2	2025	9	9	4710	0.56	16	3	1	2	1	1	1	0	6	NA	NA	NA	NA	1
25	26	22.89	7.13	8.91	0.2883	3.97	11.56	0.23	1.621318373	0	1	NA	1	NA	NA	NA	NA	NA	1	1	NA	1	2	1800	9	16	3096	1.28	12	3	1	2	NA	0	0	0	2	NA	NA	7	8	NA
24	25	29.17	6.41	8.37	NA	2.61	8.26	0.17	1.288611544	0	1	1	0	0	0	0	0	NA	1	1	NA	2	1	3150	14	7	3096	1.28	10	3	1	2	1	1	1	1	0.58	4	2	8	5	0
35	35	18.73	7.85	4.5549	0.1116	4.44	NA	0.46	NA	0	2	1	1	0	0	0	0	0	1	1	NA	1	2	2400	9	8	5060	1.29	11	3	1	3	NA	0	0	0	9	NA	NA	3	5	NA
23	23	28.23	8.56	6.48	0.2821	5.4	8.14	0.13	0.950934579	0	1	1	0	0	0	0	0	0	1	1	NA	2	1	3675	15	11	712	0.91	3	3	1	2	1	1	1	1	1	39	2	7	7	0
30	32	20.03	9.24	17.28	NA	10.07	3.36	0.44	0.363636364	0	2	1	1	0	0	0	0	0	1	2	NA	6	2	2100	10	13	1644	0.73	11	3	1	2	NA	0	0	0	2	NA	NA	4	4	NA
32	32	21.51	6.43	15.39	NA	14.06	4.07	0.16	0.632970451	0	1	NA	1	NA	NA	NA	NA	NA	2	2	1	NA	NA	NA	0	12	NA	NA	NA	3	1	3	1	1	1	1	1	38	2	NA	NA	0
32	46	22.86	5.23	9.45	NA	14.56	2.4	0.14	0.458891013	0	2	1	0	0	0	0	0	0	2	1	1	NA	NA	NA	0	11	NA	NA	NA	3	1	2	NA	0	0	0	3	NA	NA	3	5	NA
42	44	26.04	7.82	15.12	NA	13.91	7.88	0.69	1.007672634	0	1	1	0	0	0	0	1	1	2	1	4	NA	NA	NA	0	12	NA	NA	NA	4	1	3	NA	0	0	0	2	NA	NA	8	4	NA
34	34	22.68	8	3.78	NA	17.67	2.68	0.17	0.335	0	2	1	0	0	1	0	0	0	2	1	4	NA	NA	NA	0	13	NA	NA	NA	3	1	3	NA	0	0	0	3	NA	NA	NA	NA	NA
32	30	20.81	6.47	11.34	0.682	3.93	32.26	0.29	4.986089645	0	2	1	0	0	0	0	0	0	1	1	NA	1	1	2700	12	9	3096	1.28	15	3	1	2	1	1	1	1	2	4	2	5	7	0
33	35	25.71	8.82	9.18	NA	4.42	0.17	0.81	0.019274376	0	1	1	0	0	0	0	0	0	1	1	NA	2	1	2475	11	19	1101	0.64	7	3	1	2	NA	0	0	0	NA	NA	NA	6	1	NA
28	27	31.11	6.59	9.18	NA	15.35	5.77	0.12	0.875569044	0	1	1	0	0	0	0	0	0	2	1	1	NA	NA	NA	0	12	NA	NA	NA	3	1	2	NA	0	0	0	1	NA	NA	8	6	NA
33	31	26.04	9.42	6.21	NA	5.73	5.65	0.14	0.599787686	0	2	1	0	0	0	0	0	0	2	2	4	NA	NA	75	1	9	NA	NA	NA	3	1	3	1	1	1	1	2	33	1	5	4	0
37	39	23.8	7.58	8.37	NA	7.93	3	0.17	0.395778364	0	2	1	0	0	0	0	0	0	2	3	2	NA	NA	NA	0	12	NA	NA	NA	3	1	3	1	1	1	1	4	39	2	6	6	0
31	27	18.73	4.88	16.2	1.891	12.96	1.5	0.23	0.307377049	0	2	1	0	0	0	0	0	0	2	1	1	NA	NA	NA	0	9	NA	NA	NA	4	1	2	1	1	1	1	1	32	1	4	6	0
29	32	22.76	6.56	9.18	0.93	21.98	4.5	0.64	0.68597561	0	1	NA	1	NA	NA	NA	NA	NA	2	1	1	NA	NA	NA	0	8	NA	NA	NA	3	1	3	NA	0	0	0	3	NA	NA	6	6	NA
32	35	20.96	9.03	19.44	0.531	47.43	4.79	0.12	0.530454042	0	1	NA	NA	NA	NA	NA	NA	NA	2	1	1	NA	NA	NA	0	9	NA	NA	NA	3	1	2	NA	0	0	0	6	NA	NA	NA	NA	NA
30	33	24.03	5.98	14.4	NA	7.55	5.67	0.19	0.948160535	0	2	1	0	0	0	0	0	0	2	1	1	NA	NA	NA	0	9	NA	NA	NA	3	1	3	NA	0	0	0	0.92	NA	NA	8	5	NA
29	31	NA	7.54	7.83	2.1731	15.24	2.42	0.12	0.320954907	0	1	NA	1	NA	NA	NA	NA	NA	2	3	4	NA	NA	NA	0	8	NA	NA	NA	3	1	2	1	1	1	1	3	39	2	10	8	0
28	27	25.03	7.18	13.5	NA	4.81	2.7	0.22	0.376044568	0	2	1	0	0	0	0	0	0	1	2	NA	6	1	1800	8	12	1576	1.28	6	3	1	3	NA	0	0	0	2	NA	NA	NA	NA	NA
31	34	25.04	6.68	9.18	NA	13.22	3.72	0.84	0.556886228	0	1	1	1	0	0	0	0	0	1	2	NA	2	2	2475	11	11	3096	1.28	6	3	1	3	1	1	1	1	11	39	2	5	5	0
29	33	26.67	5.8	2.79	NA	19.18	2.82	0.11	0.486206897	0	1	1	1	0	0	0	0	0	1	1	NA	1	2	1425	9	9	3096	1.28	9	3	1	2	NA	0	1	0	4	NA	NA	5	1	1
31	30	24.8	5.63	86.625	3.143	2.11	0.28	NA	0.04973357	0	1	0	1	0	0	0	0	0	1	1	NA	1	2	1475	9	12	5060	1.92	10	3	1	2	1	1	1	1	7	38	2	7	6	0
29	29	22.03	6.58	42.93	2.299	18.06	7.52	0.13	1.142857143	0	2	0	0	0	0	1	0	1	2	1	4	NA	NA	NA	0	13	NA	NA	NA	3	1	2	NA	0	0	0	1	NA	NA	4	6	NA
28	30	22.89	8.25	8.64	NA	12.4	4.18	0.17	0.506666667	0	1	1	0	0	0	0	1	1	2	1	4	NA	NA	225	3	10	NA	NA	NA	3	1	2	NA	0	0	0	3	NA	NA	6	4	NA
26	27	25.39	5.76	6.48	NA	11.98	10.29	0.17	1.786458333	0	1	0	0	0	0	0	1	1	2	1	1	NA	NA	NA	0	10	NA	NA	NA	3	1	2	1	1	1	1	3	37	2	4	10	0
25	31	33.2	5.65	18.9	0.264	12.86	8.62	0.16	1.525663717	0	1	0	1	0	0	0	0	0	2	1	1	NA	NA	NA	0	10	NA	NA	NA	3	1	3	4	0	1	0	2	NA	NA	NA	NA	1
23	25	19.53	9.04	14.31	NA	6.5	5.86	0.96	0.648230088	0	1	1	0	0	0	0	0	0	2	3	1	NA	NA	NA	0	11	NA	NA	NA	4	1	3	1	1	1	1	4	39	2	6	10	0
32	33	18.73	6.69	1.53	0.1643	10.5	2.26	0.99	0.337817638	0	2	1	0	0	0	0	0	NA	1	1	NA	1	1	3750	11	9	3096	1.28	7	3	1	2	1	1	1	1	4	38	2	4	5	0
26	24	19.53	6.69	22.14	NA	6.65	3.07	0.17	0.458893871	0	1	NA	1	NA	NA	NA	NA	NA	2	1	4	NA	NA	NA	0	11	NA	NA	NA	3	1	3	1	1	1	0	2	NA	NA	NA	NA	1
32	26	22.04	6.39	5.94	NA	19.37	3.08	0.17	0.48200313	0	1	1	0	0	0	0	0	0	2	3	1	NA	NA	NA	0	10	NA	NA	NA	3	1	3	1	1	1	1	8	38	2	6	3	0
27	27	24.22	8.95	8.64	0.2852	15.6	4.21	0.12	0.470391061	0	1	0	0	0	0	1	0	1	2	1	1	NA	NA	NA	0	8	NA	NA	NA	3	1	3	1	1	1	1	3	4	2	7	NA	0
23	27	26.57	6.9	7.29	NA	13.75	4.74	0.15	0.686956522	0	1	1	0	0	0	0	0	0	2	1	NA	NA	NA	75	1	7	NA	NA	NA	4	1	2	NA	0	0	0	1	NA	NA	8	7	NA
21	25	23.73	9.88	1.215	NA	15.33	7.38	0.12	0.746963563	0	1	NA	1	NA	NA	NA	NA	NA	2	1	1	NA	NA	NA	0	9	NA	NA	NA	4	1	2	NA	0	0	0	1	NA	NA	4	6	NA
27	28	22.58	6.3	3.51	0.3658	18.91	1.39	0.17	0.220634921	0	1	1	0	0	0	0	0	0	2	1	4	NA	NA	NA	0	13	NA	NA	NA	3	1	3	NA	0	0	0	2	NA	NA	8	10	NA
24	26	19.53	11.06	5.67	NA	14.97	6.82	NA	0.616636528	0	1	NA	1	NA	NA	NA	NA	NA	2	1	4	NA	NA	NA	0	10	NA	NA	NA	3	1	3	NA	0	0	0	1	NA	NA	6	NA	NA
36	36	17.58	6.9	7.29	NA	10.36	7.78	0.55	1.127536232	0	2	1	0	0	0	0	0	0	2	1	4	NA	NA	NA	0	7	NA	NA	NA	4	1	3	NA	0	0	0	1	NA	NA	5	4	NA
31	32	25.39	8.9	6.48	0.1984	12.2	2.97	0.84	0.333707865	0	1	NA	1	NA	NA	NA	NA	NA	1	1	NA	1	2	2625	11	9	1089	0.44	3	3	1	2	1	1	1	1	10	39	2	4	6	0
37	35	24.22	8.75	11.34	NA	22.73	2.67	0.87	0.305142857	0	1	0	0	0	1	0	0	0	1	1	NA	2	1	3000	11	12	2392	1.46	17	3	1	3	1	1	1	1	11	36	1	3	6	0
24	23	18.2	7.7	9.72	0.558	15.62	5.32	0.75	0.690909091	0	2	1	1	0	0	0	0	0	1	1	NA	1	2	1075	10	9	5060	3.32	22	3	1	2	1	1	1	1	2	41	2	10	10	0
32	34	24.46	7.9	11.7	NA	13.33	5.22	0.78	0.660759494	0	1	NA	1	NA	NA	NA	NA	NA	1	1	NA	1	1	2400	12	12	4166	1.11	13	3	1	3	1	1	1	1	10	38	2	4	4	0
28	27	31.25	9.94	6.48	NA	17.45	2.5	0.13	0.251509054	0	1	1	0	0	0	0	0	0	1	1	NA	2	1	3000	10	9	888	0.8	6	3	1	2	NA	0	0	0	2.5	NA	NA	NA	NA	NA
29	28	18.49	11.15	9.99	NA	47.7	9.24	0.12	0.828699552	0	1	NA	1	NA	NA	NA	NA	NA	2	1	4	NA	NA	NA	0	9	NA	NA	NA	3	1	3	NA	0	0	0	1	NA	NA	5	5	NA
24	27	20.31	5.28	9.72	NA	13.11	2.51	0.15	0.475378788	0	1	0	0	0	0	0	1	1	2	2	1	NA	NA	NA	0	10	NA	NA	NA	3	1	3	1	1	1	1	3	37	2	6	7	0
29	31	24.34	5.55	8.37	NA	8.08	6.55	0.15	1.18018018	0	2	1	0	0	0	0	0	0	2	1	1	NA	NA	NA	0	9	NA	NA	NA	3	1	2	1	1	1	0	5	NA	NA	10	10	1
31	30	20.57	9.82	8.64	NA	8.55	3.27	0.69	0.33299389	0	1	0	0	0	1	0	0	0	2	1	1	NA	NA	NA	0	8	NA	NA	NA	4	1	2	1	1	1	1	3	41	2	20	10	0
26	26	22.89	5.49	7.2	4.5446	16.26	4.86	0.14	0.885245902	0	2	1	0	0	0	0	0	0	2	1	1	NA	NA	NA	0	11	NA	NA	NA	3	1	2	NA	0	0	0	3	NA	NA	12	12	NA
30	35	23.14	6.76	15.39	0.837	15.15	4.34	0.16	0.642011834	0	1	NA	NA	NA	NA	NA	NA	NA	2	1	4	NA	NA	NA	0	10	NA	NA	NA	3	1	3	NA	0	0	0	4	NA	NA	6	3	NA
26	27	26.67	4.69	8.1	0.651	30.52	3.59	0.17	0.765458422	0	1	0	0	0	0	0	1	1	2	2	1	NA	NA	NA	0	9	NA	NA	NA	3	1	3	1	1	1	1	3	31	1	8	8	0
28	34	18.75	5.58	11.7	NA	8.8	3.75	0.17	0.672043011	0	2	1	0	0	0	0	0	0	2	1	4	NA	NA	NA	0	10	NA	NA	NA	3	1	2	NA	0	0	0	2	NA	NA	5	6	NA
27	33	21.41	8.21	2.52	NA	13.78	4.45	0.16	0.542021924	0	1	0	0	0	0	0	1	1	2	1	1	NA	NA	NA	0	9	NA	NA	NA	3	1	3	NA	0	0	0	5	NA	NA	4	5	NA
37	40	21.51	11.45	21.87	NA	12.76	4.37	0.26	0.381659389	0	1	1	0	0	0	0	0	0	1	2	NA	6	1	2025	9	12	1510	0.78	6	3	1	3	1	1	1	1	6	38	2	5	1	0
33	32	22.27	7.65	12.42	2.3157	1.95	19.82	0.12	2.590849673	0	1	NA	1	NA	NA	NA	NA	NA	1	1	NA	1	2	2250	10	11	3096	1.28	7	3	1	2	NA	0	0	0	5	NA	NA	4	5	NA
26	30	20.08	8.01	14.85	0.496	29.21	3.39	0.12	0.423220974	0	1	NA	1	NA	NA	NA	NA	NA	1	1	NA	1	2	1500	9	10	5034	1.49	11	3	1	2	1	1	1	1	1	38	2	4	5	0
26	27	19	6.11	14.931	0.2914	10.42	5.98	0.48	0.978723404	0	1	NA	1	NA	NA	NA	NA	NA	1	1	NA	1	2	1725	9	11	4531	1.23	12	3	1	2	1	1	1	1	3	35	1	3	6	0
37	36	27.34	6.8	11.7	0.1271	10.74	2.18	0.58	0.320588235	0	2	1	0	0	0	1	0	1	1	1	NA	1	1	1575	7	8	2602	1.28	13	3	1	2	1	1	1	1	10	38	2	NA	NA	0
25	26	23.88	6.87	5.94	0.218	8.83	2.97	0.35	0.43231441	0	1	1	0	0	0	0	0	0	1	1	NA	1	1	2250	10	15	3724	0.8	11	3	1	2	NA	0	0	0	5	NA	NA	NA	NA	NA
36	33	22.66	7.31	11.7	NA	18.46	3.33	0.9	0.455540356	0	2	1	0	0	1	0	0	0	1	1	NA	2	1	2250	10	12	3677	1.41	11	3	1	3	NA	0	0	0	2	NA	NA	NA	NA	NA
27	31	19.92	7.15	3.78	0.4371	20.09	4.83	0.11	0.675524476	0	2	0	0	0	1	0	0	0	2	1	1	NA	NA	NA	0	10	NA	NA	NA	4	1	3	1	1	1	1	1.5	4	2	6	5	0
31	32	19.49	6.81	11.88	NA	5.03	2.93	0.93	0.430249633	0	2	1	0	0	0	0	0	0	2	1	4	NA	NA	NA	0	10	NA	NA	NA	3	1	2	NA	0	0	0	1	NA	NA	12	12	NA
21	23	25.1	5.73	17.82	0.221	11.32	9.02	0.17	1.57417103	0	1	NA	1	NA	NA	NA	NA	NA	2	1	1	NA	NA	NA	0	10	NA	NA	NA	3	1	2	1	1	1	1	1	4	2	8	10	0
26	26	20.17	7.09	1.53	NA	26.88	2.73	0.99	0.385049365	0	1	1	0	0	0	0	0	0	2	2	1	NA	NA	NA	0	11	NA	NA	NA	3	1	3	1	1	1	1	2.5	37	2	8	6	0
28	26	17.67	13.41	1.296	NA	11.13	5.73	0.14	0.427293065	0	1	1	0	0	0	0	0	0	2	2	1	NA	NA	NA	0	9	NA	NA	NA	3	1	3	NA	0	0	0	7	NA	NA	12	12	NA
40	40	22.94	7.63	5.94	NA	8.94	2.55	0.12	0.334207077	0	2	0	0	0	0	0	1	1	2	2	1	NA	NA	NA	0	10	NA	NA	NA	3	1	3	1	1	1	0	1	NA	NA	4	NA	1
30	29	20	9.1	3.78	0.2418	14.87	3.44	0.64	0.378021978	0	1	1	0	0	0	0	0	0	2	1	4	NA	NA	NA	0	12	NA	NA	NA	3	1	2	1	1	1	1	4	38	2	NA	NA	0
29	28	23.44	9.35	11.61	NA	7.54	3.95	0.99	0.422459893	0	1	0	0	0	0	1	0	1	2	1	1	NA	NA	NA	0	10	NA	NA	NA	3	1	3	1	1	1	1	5	4	2	4	3	0
28	33	22.04	13.91	6.75	0.899	9.92	4.72	0.23	0.339324227	0	2	1	0	0	0	0	0	0	2	1	1	NA	NA	NA	0	10	NA	NA	NA	3	1	2	NA	0	0	0	2	NA	NA	4	3	NA
27	28	22.07	8.59	8.37	NA	5.01	6.67	0.29	0.776484284	0	2	1	0	0	0	0	0	0	2	1	1	NA	NA	NA	0	11	NA	NA	NA	3	1	2	1	1	1	1	1	37	2	12	12	0
28	28	19.53	6.64	14.4	NA	30.98	4.99	0.18	0.751506024	0	1	1	0	0	1	0	0	0	2	1	2	NA	NA	NA	0	9	NA	NA	NA	3	1	2	1	1	1	1	6	38	2	NA	NA	0
24	29	20.78	4.47	7.56	NA	19.36	3.71	0.96	0.829977629	0	2	NA	1	NA	NA	NA	NA	NA	2	1	1	NA	NA	NA	0	8	NA	NA	NA	3	1	2	NA	0	0	0	2	NA	NA	9	7	NA
28	31	24.03	5.64	14.4	0.246	8.5	3.5	0.14	0.620567376	0	1	NA	NA	NA	NA	NA	NA	NA	1	2	NA	2	1	1800	11	10	4094	1.57	20	3	1	3	NA	0	0	0	1	NA	NA	7	7	NA
23	23	21.48	6.66	12.96	NA	19.47	2.95	0.17	0.442942943	0	1	1	0	0	0	0	0	0	1	1	NA	1	1	1225	10	12	4862	0.69	15	3	1	2	1	1	1	0	1	NA	NA	5	3	1
31	36	20.45	6.56	15.39	0.1395	22.14	3.59	0.14	0.547256098	0	1	0	0	0	1	0	0	0	1	1	NA	1	1	1725	10	13	5060	1.11	10	3	1	2	NA	0	0	0	8	NA	NA	3	6	NA
28	30	23.31	6.1	1.53	NA	11.99	4.55	0.81	0.745901639	0	2	1	0	0	0	0	0	0	1	1	NA	1	1	2100	12	9	4862	0.71	15	3	1	2	1	1	1	1	0.5	38	2	NA	NA	0
31	30	26.45	7.45	8.1	NA	10.63	1.6	0.38	0.214765101	0	2	0	0	0	0	1	0	1	1	1	NA	1	1	2925	14	10	1094	0.46	2	3	1	2	1	1	1	1	8	35	1	NA	NA	0
27	28	19.49	8.08	24.3	NA	20.16	1.98	0.26	0.245049505	0	1	NA	1	NA	NA	NA	NA	NA	2	1	1	NA	NA	NA	0	10	NA	NA	NA	3	1	3	1	1	1	1	1	39	2	NA	NA	0
26	26	18.14	14.87	14.85	NA	20.32	3.25	0.13	0.218560861	0	2	1	0	0	0	0	0	0	2	1	1	NA	NA	NA	0	10	NA	NA	NA	3	1	3	1	1	1	1	3	4	2	1	2	0
25	27	23.44	5.8	9.72	NA	9.93	3.62	0.12	0.624137931	0	1	NA	1	NA	NA	NA	NA	NA	2	1	1	NA	NA	NA	0	8	NA	NA	NA	3	1	2	1	1	1	1	2	4	2	NA	NA	0
27	23	26.67	6.56	13.5	NA	8.83	5.03	0.35	0.766768293	0	1	NA	NA	NA	NA	NA	NA	NA	2	1	1	NA	NA	NA	0	10	NA	NA	NA	4	1	2	NA	0	0	0	3.5	NA	NA	6	6	NA
25	25	19.1	8.13	7.29	NA	16.38	4.58	0.75	0.563345633	0	1	1	0	0	0	0	0	0	2	2	1	NA	NA	NA	0	9	NA	NA	NA	4	1	3	1	1	1	0	2	NA	NA	8	8	1
30	30	17.58	8.42	2.7	NA	12.23	3.48	0.58	0.413301663	0	2	1	0	0	0	0	0	0	2	1	1	NA	NA	NA	0	10	NA	NA	NA	3	1	3	NA	0	0	0	3	NA	NA	NA	NA	NA
26	34	20.2	8.09	7.29	NA	15.79	3.68	NA	0.454882571	0	2	1	0	0	1	0	0	0	2	2	1	NA	NA	NA	0	12	NA	NA	NA	3	1	2	NA	0	0	0	8	NA	NA	5	3	NA
24	27	24.77	6.25	12.15	NA	15.24	5.11	0.19	0.8176	0	1	NA	1	NA	NA	NA	NA	NA	1	3	NA	1	2	1762.5	11	11	4862	1.28	22	3	1	2	NA	0	0	0	0.5	NA	NA	6	5	NA
34	35	25.71	7.9	11.7	NA	10.38	4.82	0.84	0.610126582	0	2	1	0	0	0	0	0	0	1	1	NA	1	1	2850	12	10	3096	1.28	10	3	1	2	1	1	1	1	0.5	37	2	6	NA	0
29	30	19.49	8.67	23.22	6.45	0.41	2.93	0.84	0.337946943	0	2	1	0	0	0	0	0	0	1	1	NA	1	1	2250	10	10	3040	1.03	9	3	1	2	1	1	1	1	0.5	4	2	4	5	0
31	29	20.5	7.82	21.87	NA	6.89	5.02	0.12	0.641943734	0	1	NA	NA	NA	NA	NA	NA	NA	1	1	NA	1	1	2900	14	12	5060	1.12	14	3	1	2	NA	0	0	0	6	NA	NA	NA	NA	NA
26	26	30.86	7.54	5.94	0.123	7.9	2.3	0.81	0.305039788	0	1	1	0	0	0	1	0	1	1	1	NA	1	1	3075	13	14	3096	1.28	13	3	1	2	1	1	1	1	3	41	2	NA	NA	0
38	38	27.34	4.6	8.91	NA	5.23	1.4	0.7	0.304347826	0	2	1	0	0	0	0	0	0	2	3	1	NA	NA	NA	0	11	NA	NA	NA	4	1	3	1	1	1	0	6	NA	NA	5	6	1
27	25	22.04	11.3	1.8	0.155	5.21	4.8	0.14	0.424778761	0	1	1	0	0	0	0	0	0	2	1	1	NA	NA	NA	0	8	NA	NA	NA	3	1	3	NA	0	0	0	4	NA	NA	7	6	NA
43	39	26.37	5.08	18.9	NA	9.22	2.14	0.12	0.421259843	0	2	1	0	0	0	0	0	0	2	1	4	NA	NA	NA	0	8	NA	NA	NA	3	1	3	NA	0	0	0	13	NA	NA	3	4	NA
27	32	19.1	7.6	0.27	4.548	8.23	3.87	0.52	0.509210526	0	2	1	0	0	0	0	0	0	1	2	NA	6	1	2475	10	9	2187	0.77	8	3	1	3	NA	0	0	0	0.5	NA	NA	7	5	NA
22	25	21.48	7.55	7.56	NA	30.39	7.36	0.19	0.974834437	0	1	NA	1	NA	NA	NA	NA	NA	2	1	4	NA	NA	NA	0	11	NA	NA	NA	4	1	2	1	1	1	0	1	NA	NA	6	10	1
41	41	22.86	9.7	7.56	NA	6.9	3.16	0.14	0.325773196	0	2	NA	NA	NA	NA	NA	NA	NA	1	10	NA	6	1	900	4	10	3096	1.28	1	3	1	1	NA	0	0	0	2	NA	NA	4	4	NA
31	29	20.57	6.24	6.21	0.3472	2.4	0.71	NA	0.113782051	0	1	1	0	0	0	0	0	0	2	1	4	NA	NA	NA	0	13	NA	NA	NA	3	1	2	4	0	1	0	6	NA	NA	4	5	1
25	28	16.94	8.42	9.99	NA	10.1	4.05	0.58	0.480997625	0	1	1	0	0	0	0	0	0	2	1	4	NA	NA	NA	0	9	NA	NA	NA	4	1	2	1	1	1	1	2	39	2	6	6	0
27	28	23.88	6.17	4.5	0.155	14.66	1.62	0.93	0.262560778	0	2	1	0	0	0	0	0	0	2	1	1	NA	NA	NA	0	9	NA	NA	NA	3	1	2	1	1	1	1	5	39	2	3	3	0
34	36	27.89	6.98	14.4	NA	20.14	4.05	0.44	0.580229226	0	1	1	0	0	0	0	0	0	2	2	1	NA	NA	NA	0	10	NA	NA	NA	3	1	3	NA	0	0	0	10	NA	NA	NA	NA	NA
26	24	23.03	7.76	6.21	NA	12.59	5.91	0.12	0.761597938	0	1	1	0	0	0	0	0	0	2	1	1	NA	NA	NA	0	12	NA	NA	NA	3	1	2	NA	0	0	0	3	NA	NA	10	7	NA
31	31	23.81	10.68	1.53	NA	7.25	5.12	0.15	0.479400749	0	2	NA	NA	NA	NA	NA	NA	NA	2	1	1	NA	NA	NA	0	8	NA	NA	NA	3	1	2	NA	0	0	0	1	NA	NA	4	2	NA
28	28	20.81	7.22	12.15	0.2635	12.92	5.14	0.12	0.711911357	0	1	1	0	0	0	0	0	0	1	1	NA	1	1	4200	14	9	5060	1.95	11	3	1	2	1	1	1	0	1.5	NA	NA	NA	NA	1
30	29	19.27	5.62	16.5132	NA	7.05	5.13	0.9	0.912811388	0	1	NA	1	NA	NA	NA	NA	NA	1	1	NA	2	2	3975	14	11	3661	1.51	17	3	1	2	1	1	1	1	NA	NA	NA	NA	NA	0
29	30	24.46	8.05	11.7	NA	21.6	6.31	0.17	0.783850932	0	1	0	0	0	0	0	1	NA	1	1	NA	1	1	2325	15	8	2512	0.82	3	3	1	2	1	1	1	1	5	38	2	NA	NA	0
34	31	25.39	5.88	14.85	NA	10.1	2.49	0.12	0.423469388	0	2	1	0	0	0	0	0	0	2	1	1	NA	NA	NA	0	9	NA	NA	NA	3	1	3	NA	0	0	0	0.92	NA	NA	4	5	NA
29	30	23.88	10.68	16.2	NA	9.42	11.55	0.19	1.081460674	0	1	0	0	0	0	0	1	1	2	1	1	NA	NA	NA	0	10	NA	NA	NA	3	1	2	1	1	1	1	8	4	2	12	12	0
28	29	26.45	5.46	7.56	NA	9.46	3.98	0.16	0.728937729	0	1	1	0	0	0	0	0	0	2	1	1	NA	NA	NA	0	9	NA	NA	NA	3	1	3	1	1	1	1	1	38	2	NA	NA	0
33	36	21.09	5.68	14.31	NA	14.11	6.52	0.14	1.147887324	0	1	NA	NA	NA	NA	NA	NA	NA	2	1	1	NA	NA	NA	0	11	NA	NA	NA	3	1	2	NA	0	0	0	11	NA	NA	10	10	NA
27	26	21.34	7.08	11.61	0.37	11.67	1.41	0.93	0.199152542	0	1	1	0	0	0	0	0	0	2	1	1	NA	NA	NA	0	10	NA	NA	NA	3	1	2	1	1	1	1	4	31	1	NA	NA	0
32	34	18.37	10.19	15.93	NA	14.46	4.22	NA	0.414131501	0	1	NA	NA	NA	NA	NA	NA	NA	2	1	4	NA	NA	NA	0	9	NA	NA	NA	3	1	2	NA	0	0	0	7	NA	NA	10	5	NA
27	31	25.71	6.47	9.99	NA	6.88	4.51	0.26	0.697063369	0	1	0	0	0	0	0	1	1	2	1	1	NA	NA	NA	0	8	NA	NA	NA	3	1	3	NA	0	0	0	6	NA	NA	7	10	NA
33	34	21.83	6.17	13.23	NA	5.79	1.59	0.12	0.257698541	0	2	1	0	0	0	0	0	0	1	1	NA	1	1	2850	12	10	5060	1.48	17	3	1	2	NA	0	0	0	3	NA	NA	NA	NA	NA
34	37	25.39	9	9.18	NA	7.9	4.78	0.11	0.531111111	0	2	1	0	0	0	0	0	0	1	1	NA	1	1	2025	10	9	3096	1.28	16	3	1	2	1	1	1	1	2	39	2	NA	NA	0
24	23	20.2	7.7	8.91	0.3379	15.89	6	0.12	0.779220779	0	1	0	0	0	0	1	0	1	1	1	NA	1	1	1150	10	10	5060	0.93	8	3	1	2	1	1	1	1	2	35	1	NA	NA	0
22	24	22.03	6.78	13.23	NA	30.63	2.76	0.12	0.407079646	0	1	NA	1	NA	NA	NA	NA	NA	1	1	NA	1	2	1200	10	9	5060	1.15	23	3	1	2	1	1	1	1	2	38	2	NA	NA	0
34	33	22.03	7.46	21.33	NA	15.06	5.53	0.7	0.741286863	0	1	1	0	0	0	0	0	0	2	1	1	NA	NA	NA	0	11	NA	NA	NA	3	1	3	NA	0	0	0	10	NA	NA	6	8	NA
30	29	21.48	4.93	31.32	NA	13.93	2.46	0.18	0.498985801	0	1	1	0	0	1	0	0	0	2	2	1	NA	NA	NA	0	8	NA	NA	NA	4	1	3	1	1	1	1	3	37	2	NA	NA	0
35	41	22.58	6.34	12.96	0.154	7.65	3.16	0.7	0.498422713	0	2	1	1	0	0	0	0	0	1	1	NA	1	2	2025	9	9	827	0.27	4	3	1	3	1	1	1	1	7	4	2	5	4	0
28	26	20.2	5.74	7.56	NA	20.02	3.53	0.12	0.614982578	0	1	NA	1	NA	NA	NA	NA	NA	2	1	4	NA	NA	NA	0	11	NA	NA	NA	3	1	2	1	1	1	1	4	39	2	6	5	0
26	26	24.44	7.95	14.4	0.3441	14.59	7.71	0.13	0.969811321	0	1	NA	NA	NA	NA	NA	NA	NA	1	1	NA	1	2	1860	11	11	3096	1.28	17	3	1	2	NA	0	0	0	4	NA	NA	NA	NA	NA
27	26	22.43	7.01	6.75	NA	15.11	5.32	0.26	0.758915835	0	1	0	0	0	0	0	1	1	2	1	4	NA	NA	NA	0	9	NA	NA	NA	3	1	3	1	1	1	0	4	NA	NA	5	5	1
33	34	24.77	8.54	9.18	NA	6.61	3.72	0.9	0.43559719	0	2	1	0	0	0	0	1	1	2	1	4	NA	NA	NA	0	9	NA	NA	NA	3	1	3	NA	0	0	0	7	NA	NA	3	3	NA
28	32	25.39	7.48	22.14	NA	9.22	6.22	0.19	0.831550802	0	2	1	0	0	0	0	0	0	2	1	1	NA	NA	NA	0	11	NA	NA	NA	4	1	2	1	1	1	0	1	NA	NA	12	12	1
27	31	25.72	1.6	862.11	NA	21.72	5.76	0.49	3.6	0	1	NA	1	NA	NA	NA	NA	NA	2	1	1	NA	NA	NA	0	10	NA	NA	NA	3	1	3	NA	0	0	0	2	NA	NA	8	8	NA
23	23	21.48	6.12	12.69	NA	25.81	5.53	0.16	0.903594771	0	1	NA	1	NA	NA	NA	NA	NA	2	1	1	NA	NA	NA	0	8	NA	NA	NA	3	1	2	1	1	1	1	3	4	2	NA	NA	0
25	28	27.34	6.24	6.48	0.93	5.11	1.77	0.55	0.283653846	0	1	NA	1	NA	NA	NA	NA	NA	1	1	NA	1	2	1725	9	10	3250	0.55	12	3	1	2	1	1	1	1	5	38	2	4	7	0
31	36	30.83	2.77	9.45	NA	5.91	4.29	0.15	1.548736462	0	2	1	0	0	0	0	0	0	2	1	4	NA	NA	NA	0	8	NA	NA	NA	3	1	3	1	1	1	1	3	39	2	NA	NA	0
29	30	20.96	9.11	17.82	NA	19.88	5.02	0.17	0.55104281	0	1	1	0	0	0	0	0	0	2	2	1	NA	NA	NA	0	9	NA	NA	NA	4	1	3	1	1	1	0	3	NA	NA	7	7	1
28	29	23.01	8.23	7.83	NA	40.81	4.3	0.12	0.522478736	0	1	1	0	0	0	0	0	0	2	1	1	NA	NA	NA	0	12	NA	NA	NA	3	1	3	NA	0	0	0	3	NA	NA	7	5	NA
28	28	24.03	9.64	1.26	NA	8.29	4.58	0.12	0.475103734	0	1	NA	1	NA	NA	NA	NA	NA	2	1	1	NA	NA	NA	0	10	NA	NA	NA	3	1	3	1	1	1	1	1.5	41	2	6	6	0
28	31	21.22	7.34	11.34	NA	4.92	4.65	0.19	0.633514986	0	2	0	0	0	0	1	0	1	2	1	1	NA	NA	NA	0	9	NA	NA	NA	3	1	3	1	1	1	1	1	4	2	6	8	0
30	29	23.15	6.08	4.86	NA	9.21	2.83	0.49	0.465460526	0	2	1	0	0	0	0	0	0	2	1	4	NA	NA	NA	0	9	NA	NA	NA	4	1	2	NA	0	0	0	3	NA	NA	6	8	NA
29	29	31.24	5.08	8.64	NA	12.36	2.25	0.12	0.442913386	0	1	1	0	0	0	0	1	1	2	1	1	NA	NA	NA	0	9	NA	NA	NA	3	1	3	1	1	1	1	5	4	2	12	12	0
31	30	23.44	7.28	17.28	NA	33.49	2.89	0.21	0.396978022	0	2	1	0	0	0	0	0	0	1	2	NA	1	1	1725	7	8	3096	1.28	10	3	1	3	1	1	1	0	0.5	NA	NA	8	6	1
41	40	26.49	12.65	8.91	NA	8.36	3.39	0.29	0.26798419	0	2	NA	1	NA	NA	NA	NA	NA	1	1	NA	6	2	1350	9	8	214	0.32	2	3	1	2	NA	0	0	0	2	NA	NA	NA	2	NA
32	32	32.05	8.41	15.66	0.2914	16.92	3.98	0.81	0.473246136	0	2	NA	NA	NA	NA	NA	NA	NA	1	1	NA	1	1	3150	11	12	4862	1.28	11	3	1	2	NA	0	0	0	3	NA	NA	NA	NA	NA
29	34	25.97	5.82	27.27	0.744	6.67	5.18	0.12	0.890034364	0	2	1	0	0	0	0	0	0	1	1	NA	1	1	2325	12	10	3096	1.28	12	3	1	3	1	1	1	1	8	4	2	NA	NA	0
34	32	22.58	6.47	5.4	0.1116	19.75	3.21	0.14	0.496136012	0	1	1	0	0	0	0	0	0	1	1	NA	2	1	1875	10	8	4862	0.68	11	3	1	2	NA	0	0	0	2	NA	NA	NA	NA	NA
27	28	18.75	8.44	9.45	NA	22.28	4.25	0.96	0.503554502	0	1	1	0	0	0	0	0	0	2	2	1	NA	NA	NA	0	9	NA	NA	NA	3	1	3	2	1	1	0	3	NA	NA	4	4	NA
30	32	25.34	4.88	4.59	NA	19.9	3.89	0.14	0.797131148	0	1	1	0	0	0	0	0	0	2	1	1	NA	NA	NA	0	8	NA	NA	NA	3	1	2	1	1	1	1	3	39	2	12	8	0
22	22	27.06	9.13	11.7	0.1612	19.48	4.21	0.84	0.461117196	0	1	NA	1	NA	NA	NA	NA	NA	1	1	NA	1	2	1200	10	9	4862	1.13	17	3	1	2	NA	0	0	0	1	NA	NA	NA	NA	NA
29	32	21.48	8.29	3.24	NA	14.04	6.66	0.17	0.803377563	0	1	1	0	0	0	0	0	0	2	1	1	NA	NA	NA	0	10	NA	NA	NA	3	1	2	1	1	1	0	3	NA	NA	12	12	1
25	29	18	11.28	9.99	0.584	25.28	19.49	0.12	1.727836879	0	1	0	0	0	0	0	1	1	2	1	1	NA	NA	NA	0	9	NA	NA	NA	3	1	2	1	1	1	1	2.5	36	1	12	12	0
43	45	22.19	6.33	49.68	NA	18.64	2.18	0.21	0.344391785	0	2	1	1	0	0	0	0	0	1	10	NA	6	2	2925	10	9	903	1.28	2	3	1	2	NA	0	0	0	10	NA	NA	NA	2	NA
33	45	21.16	8.34	6.21	6.574	11.8	2.27	0.26	0.272182254	0	1	1	0	0	0	0	0	0	1	2	NA	2	1	3300	11	17	3096	1.28	8	3	1	3	NA	0	0	0	1	NA	NA	2	3	NA
26	26	22.1	6.24	1.8	NA	12.73	2.96	0.99	0.474358974	0	1	0	1	0	0	0	1	NA	2	1	1	NA	NA	NA	0	10	NA	NA	NA	3	1	2	1	1	1	1	4	35	1	4	7	0
27	30	23.44	7.71	8.1	NA	12.69	2.65	0.84	0.343709468	0	2	1	0	0	0	0	0	0	1	1	NA	1	1	2550	12	12	4862	1.05	15	3	1	2	1	1	1	1	1	38	2	NA	NA	0
25	28	21.48	5.27	11.61	NA	6.95	2.58	0.13	0.489563567	0	1	NA	1	NA	NA	NA	NA	NA	2	1	1	NA	NA	NA	0	10	NA	NA	NA	3	1	3	1	1	1	0	2	NA	NA	4	8	1
37	31	23.83	13.96	18.9	NA	10.88	7.64	0.12	0.547277937	0	1	1	0	0	0	0	0	0	1	1	NA	1	1	2700	10	12	1748	1.3	14	3	1	3	1	1	1	1	5	39	2	NA	NA	0
24	25	18.73	9.21	1.1277	0.3286	51.22	6.07	0.58	0.659066232	0	1	NA	1	NA	NA	NA	NA	NA	1	1	NA	1	2	2400	12	10	4862	1.58	7	3	1	2	1	1	1	1	2	37	2	NA	NA	0
29	30	32.05	5.82	15.93	0.3193	22.18	1.98	0.15	0.340206186	0	2	1	0	0	0	0	0	0	1	1	NA	1	1	2175	8	13	3096	1.28	10	3	1	2	NA	0	0	0	1	NA	NA	NA	NA	NA
26	27	21.48	10.46	9.72	NA	17.52	5.54	0.14	0.529636711	0	1	NA	1	NA	NA	NA	NA	NA	2	2	3	NA	NA	1800	12	8	NA	NA	NA	3	1	3	NA	0	0	0	10	NA	NA	6	4	NA
41	43	18.67	7.78	8.1	NA	16.49	2.66	0.73	0.341902314	0	2	1	1	0	0	0	0	0	1	3	NA	1	2	1800	8	12	2948	1.08	6	3	1	3	NA	0	0	0	2	NA	NA	2	3	NA
27	26	22.86	8.52	8.64	NA	8.24	2.16	0.15	0.253521127	0	1	NA	1	NA	NA	NA	NA	NA	2	1	4	NA	NA	NA	0	10	NA	NA	NA	3	1	2	1	1	1	0	2	28	1	7	6	1
27	30	20.7	10.99	9.18	NA	15.3	5.66	0.78	0.515013649	0	1	NA	1	NA	NA	NA	NA	NA	2	1	1	NA	NA	150	4	10	NA	NA	NA	3	1	2	1	1	1	1	5	4	2	4	4	0
32	36	22.31	7.04	7.29	0.5239	28.55	3.62	0.14	0.514204545	0	1	NA	NA	NA	NA	NA	NA	NA	2	3	2	NA	NA	NA	0	9	NA	NA	NA	3	1	3	NA	0	0	0	8	NA	NA	8	6	NA
32	35	16.65	12.15	1.26	NA	13.33	7.61	0.46	0.626337449	0	1	1	0	0	0	0	0	0	2	1	1	NA	NA	NA	0	9	NA	NA	NA	4	1	3	NA	0	0	0	5	NA	NA	5	4	NA
32	34	21.26	4.45	9.45	NA	7.07	2.45	0.7	0.550561798	0	1	NA	1	NA	NA	NA	NA	NA	2	1	1	NA	NA	NA	0	9	NA	NA	NA	3	1	2	1	1	1	1	2	41	2	NA	NA	0
30	30	20	7.65	9.72	NA	16.16	2.45	0.93	0.320261438	0	1	1	0	0	0	0	0	0	2	2	1	NA	NA	NA	0	11	NA	NA	NA	4	1	3	1	1	1	1	7	37	2	5	5	0
24	27	18.37	8.02	11.88	NA	14.16	12.49	0.12	1.557356608	0	2	1	0	0	0	0	0	0	2	1	1	NA	NA	NA	0	9	NA	NA	NA	3	1	2	2	1	1	0	2	NA	NA	12	12	NA
33	33	23.39	7.69	27.27	0.663	23.36	6.3	0.96	0.819245774	0	1	0	0	0	0	0	1	NA	1	1	NA	1	1	2625	10	11	3018	1.19	13	3	1	2	1	1	1	1	2	28	1	NA	NA	0
30	31	23.44	6.85	54.81	NA	15.28	14.11	0.11	2.059854015	0	2	1	0	0	0	0	0	0	1	1	NA	1	1	2475	9	15	2131	0.95	11	3	1	2	1	1	1	1	1	41	2	NA	NA	0
32	33	18.38	8.02	17.55	NA	16.13	5.21	0.12	0.649625935	0	1	1	0	0	0	0	0	0	1	1	NA	1	1	2475	11	9	5060	1.77	16	3	1	2	1	1	1	1	5	36	1	NA	NA	0
32	44	24.01	6.6	6.75	0.1116	11.33	3.3	0.67	0.5	0	1	1	0	0	0	0	0	0	1	1	NA	1	1	1950	8	13	2031	0.89	5	3	1	2	NA	0	0	0	5	NA	NA	NA	NA	NA
21	25	22.58	7.56	12.15	0.4526	5.23	2.87	0.15	0.37962963	0	2	1	0	0	0	0	0	0	1	1	NA	1	1	1650	8	NA	3096	1.28	22	3	1	2	1	1	1	1	0.33	37	2	NA	NA	0
24	29	19.49	7.37	8.37	0.1984	9	2.55	0.13	0.345997286	0	2	1	0	0	0	0	0	0	2	2	4	NA	NA	NA	0	12	NA	NA	NA	4	1	3	NA	0	0	0	3	NA	NA	7	7	NA
29	27	22.31	7.95	18.63	NA	5.96	3.48	0.7	0.437735849	0	1	2	0	0	0	0	0	NA	1	1	NA	1	1	3450	13	15	5060	2.03	16	3	1	2	1	1	1	1	3	4	2	NA	NA	0
23	23	24.22	7.49	15.39	0.5797	20.4	8.38	0.21	1.1188251	0	1	1	0	0	0	0	0	0	1	1	NA	1	1	1350	9	11	2909	1.19	14	3	1	2	1	1	1	0	2	NA	NA	NA	NA	NA
29	31	20.2	8.88	13.77	NA	20.69	2.63	0.46	0.296171171	0	1	0	0	1	0	0	0	NA	1	1	NA	1	1	2475	11	12	3096	1.28	10	3	1	2	1	1	1	1	3	37	2	NA	NA	0
28	28	20.2	4.61	7.2	NA	15	6.77	0.18	1.468546638	0	2	1	0	0	0	0	0	0	2	5	3	NA	NA	1350	15	10	NA	NA	NA	4	1	2	NA	0	0	0	1	NA	NA	12	12	NA
28	27	21.19	21.04	51.3	0.434	13.07	NA	0.18	NA	0	1	1	0	0	0	0	0	0	2	1	3	NA	NA	1162.5	15	9	NA	NA	NA	3	1	2	NA	0	0	0	5	NA	NA	12	12	NA
27	26	22.83	4.32	7.83	NA	36.26	3.01	0.14	0.696759259	0	1	0	0	1	0	0	0	0	2	3	1	NA	NA	NA	0	8	NA	NA	NA	3	1	3	1	1	1	1	3	38	2	8	8	0
33	38	34.89	6.72	8.1	0.868	6.78	6.56	0.14	0.976190476	0	2	1	0	0	0	0	0	0	2	1	1	NA	NA	NA	0	11	NA	NA	NA	4	1	2	1	1	1	1	7	39	2	12	NA	0
24	28	30.11	7.02	3.51	0.1147	24.01	6.28	NA	0.894586895	0	2	1	0	0	0	0	0	0	2	2	1	NA	NA	NA	0	9	NA	NA	NA	3	1	3	1	1	1	0	3	25	NA	12	12	1
30	32	21.83	7.59	13.77	NA	19.74	4.14	0.14	0.545454545	0	2	1	0	0	0	0	0	0	1	2	NA	1	1	1950	9	13	3232	1.08	11	3	1	3	1	1	1	1	9	4	2	5	4	0
29	29	20.32	9.73	6.48	NA	13.32	5.31	0.7	0.545734841	0	2	1	0	0	0	0	0	NA	1	1	NA	1	1	1750	9	14	4933	1.06	10	3	1	2	1	1	1	1	3	38	2	NA	NA	0
33	35	23.23	6.65	12.69	NA	4.28	14.48	0.14	2.177443609	0	2	1	0	0	0	0	0	0	1	1	NA	1	1	1800	9	9	3784	0.67	10	3	1	2	NA	0	0	0	3	NA	NA	NA	NA	NA
36	42	24.03	3.46	1.8	1.3547	11.28	3.39	0.69	0.979768786	0	1	1	0	0	0	0	0	0	1	1	NA	1	1	2475	11	14	1595	0.56	16	3	1	3	1	1	1	1	6	37	2	NA	NA	0
36	44	23.24	31	0.216	NA	2.26	NA	NA	NA	0	2	NA	NA	NA	NA	NA	NA	NA	1	1	NA	1	1	2625	13	8	3454	0.81	15	3	1	3	NA	0	0	0	2	NA	NA	NA	NA	NA
26	27	19.53	7.79	1.53	NA	8.33	3.03	0.84	0.388960205	0	1	1	0	0	0	0	0	0	2	1	1	NA	NA	NA	0	8	NA	NA	NA	3	1	3	NA	0	0	0	2	NA	NA	7	10	NA
32	32	24.38	8.45	1.26	NA	8.5	6.05	0.17	0.715976331	0	1	NA	1	NA	NA	NA	NA	NA	2	1	4	NA	NA	NA	0	8	NA	NA	NA	3	1	2	NA	0	0	0	3	NA	NA	6	5	NA
23	25	26.45	7.76	1.26	NA	20.28	2.95	0.16	0.380154639	0	1	0	1	0	0	0	0	0	1	2	NA	1	2	2100	7	11	3021	0.67	11	3	1	3	NA	0	0	0	1	NA	NA	NA	NA	NA
24	24	20.31	5.4	14.4	NA	8.12	5.39	0.12	0.998148148	0	1	1	0	0	0	0	0	0	1	1	NA	1	1	1800	12	8	3096	1.28	20	3	1	2	1	1	1	1	2	4	2	NA	NA	0
44	50	NA	10.01	2.52	NA	3.94	3.59	0.15	0.358641359	0	2	1	0	0	0	0	0	0	2	1	1	NA	NA	NA	0	9	NA	NA	NA	3	1	3	NA	0	0	0	8	NA	NA	NA	NA	NA
27	30	19.03	9.95	0.5562	NA	6.72	3.01	0.12	0.302512563	0	1	1	0	0	0	0	0	0	2	2	1	NA	NA	NA	0	11	NA	NA	NA	4	1	3	NA	0	0	0	2	NA	NA	NA	NA	NA
32	34	21.88	7.06	17.55	0.93	12.88	4.87	0.9	0.6898017	0	2	1	0	0	0	0	0	0	1	1	NA	1	1	3075	11	10	3096	1.28	4	3	1	2	1	1	1	1	6	37	2	NA	NA	0
27	29	36.05	6.64	6.48	0.1767	10.71	4.85	0.12	0.730421687	0	1	1	0	0	0	0	0	0	1	1	NA	1	1	15210	11	11	2074	1.15	7	3	1	2	1	1	1	1	6	37	2	NA	NA	0
28	32	22.58	5.56	6.75	NA	13.57	3.09	0.17	0.555755396	0	1	NA	NA	NA	NA	NA	NA	NA	2	2	1	NA	NA	NA	0	8	NA	NA	NA	3	1	3	NA	0	0	0	4	NA	NA	6	6	NA
25	26	17.26	9.56	17.1	NA	25.76	11.72	0.16	1.225941423	0	1	NA	1	NA	NA	NA	NA	NA	1	1	NA	1	1	1575	10	10	4151	1.68	12	3	1	2	1	1	1	1	5	4	2	NA	NA	0
25	31	23.44	6.9	9.99	0.123	20.8	2.88	0.7	0.417391304	0	1	1	0	0	0	0	0	0	1	1	NA	2	1	2400	10	9	1167	0.49	8	3	1	2	NA	0	0	0	4	NA	NA	NA	NA	NA
29	29	21.51	12.28	16.2	NA	7.48	6.45	0.58	0.5252443	0	1	1	0	0	0	0	0	0	2	1	1	NA	NA	NA	0	12	NA	NA	NA	4	1	3	1	1	1	1	2	39	2	10	6	0
27	26	24.39	8.46	11.7	NA	10.99	2.64	0.58	0.312056738	0	2	0	0	0	0	0	1	1	2	1	1	NA	NA	NA	0	9	NA	NA	NA	3	1	3	1	1	1	1	4	35	1	3	2	0
24	24	22.32	5.67	7.2	NA	15.5	3.11	0.78	0.548500882	0	1	NA	1	NA	NA	NA	NA	NA	1	2	NA	1	2	2175	9	10	2999	1.13	11	3	1	2	4	0	1	0	1	NA	NA	6	6	1
20	22	20.2	6.01	19.44	NA	14.34	3.32	0.16	0.552412646	0	2	1	0	0	0	0	0	0	1	1	NA	1	1	1450	9	8	3096	1.28	19	3	1	2	1	1	1	1	2	37	2	NA	NA	0
33	31	23.44	6.38	15.12	NA	13.34	2.56	NA	0.401253918	0	1	0	0	0	1	0	0	0	1	1	NA	2	1	3300	11	13	1852	1.37	7	3	1	2	4	0	1	0	8	NA	NA	NA	NA	1
30	31	24.22	5.5	8.1	NA	10.46	5.55	0.9	1.009090909	0	1	1	0	0	0	0	0	0	2	2	4	NA	NA	NA	0	9	NA	NA	NA	3	1	3	2	1	1	0	2	NA	NA	NA	NA	NA
28	30	20.83	10.3	14.85	0.1488	15.63	2.53	0.58	0.245631068	0	2	2	0	0	0	0	0	NA	1	1	NA	1	1	2625	10	9	2484	2.18	10	3	1	2	4	0	1	0	5	NA	NA	NA	NA	1
31	31	20.03	4.76	7.83	0.1364	11.66	1.19	NA	0.25	0	2	1	0	0	0	0	0	0	1	2	NA	1	1	2700	12	10	2486	1.05	17	3	1	3	1	1	1	0	7	NA	NA	4	6	1
27	26	22.27	7.95	7.56	0.1581	6.48	3.88	0.99	0.488050314	0	1	NA	1	NA	NA	NA	NA	NA	1	2	NA	1	1	2025	9	13	1148	0.56	10	3	1	2	NA	0	0	0	3	NA	NA	6	5	NA
35	33	26.3	9.37	7.2	NA	13.93	1.99	0.19	0.212379936	0	1	1	0	0	0	0	0	0	2	1	1	NA	NA	NA	0	8	NA	NA	NA	4	1	2	NA	0	0	0	5	NA	NA	4	2	NA
33	33	23.88	7.95	7.2	NA	20.13	4.32	0.13	0.543396226	0	1	0	0	0	0	0	1	1	2	2	4	NA	NA	150	2	8	NA	NA	NA	3	1	3	1	1	1	1	4	4	2	5	8	0
32	29	23.44	8.73	13.77	9.827	7.11	13.79	0.19	1.579610538	0	1	1	0	0	0	0	0	0	2	1	1	NA	NA	NA	0	8	NA	NA	NA	3	1	3	1	1	1	1	2	39	2	12	7	0
24	24	30.04	6.64	16.2	NA	31.84	3.62	0.14	0.545180723	0	2	1	0	0	0	0	0	0	2	1	1	NA	NA	NA	0	10	NA	NA	NA	3	1	3	3	1	1	1	2	34	1	NA	NA	0
36	38	23.59	6.1	5.94	NA	13.34	3.7	0.15	0.606557377	0	1	0	1	0	0	0	0	0	1	2	NA	2	2	4950	19	11	3096	1.28	11	3	1	3	1	1	1	0	9	NA	NA	6	5	1
29	27	23.31	7.28	8.64	NA	12.86	1.47	0.11	0.201923077	0	1	1	1	0	0	0	0	0	1	1	NA	1	2	2175	9	11	3096	1.28	8	3	1	2	NA	0	0	0	3	NA	NA	NA	NA	NA
31	33	35.16	7.62	6.75	0.1612	9.46	4.78	0.18	0.627296588	0	2	NA	1	NA	NA	NA	NA	NA	1	1	NA	1	2	1575	8	11	5060	0.85	9	3	1	2	NA	0	0	0	4	NA	NA	NA	NA	NA
22	22	28.26	8.06	14.58	NA	18.04	7.9	0.29	0.980148883	0	1	NA	1	NA	NA	NA	NA	NA	2	1	1	NA	NA	NA	0	10	NA	NA	NA	3	1	3	NA	0	0	0	2	NA	NA	12	12	NA
31	30	19.57	5.51	14.58	NA	14.42	4.23	0.81	0.7676951	0	1	0	0	0	1	0	0	0	1	1	NA	2	1	1800	9	11	5060	1.41	26	3	1	2	1	1	1	1	2	35	1	NA	NA	0
28	30	19.81	6.93	2.52	0.1178	11.54	4.07	0.26	0.587301587	0	2	1	0	0	0	0	0	0	1	1	NA	1	1	1200	8	8	3294	1.16	8	3	1	2	1	1	1	1	1	4	2	NA	NA	0
24	25	23.44	5.94	1.26	NA	8.71	2.85	0.15	0.47979798	0	1	0	1	0	0	0	1	1	2	1	1	NA	NA	NA	0	8	NA	NA	NA	3	1	2	1	1	1	1	2	37	2	12	10	0
35	37	29.3	4.54	5.94	NA	7.57	6.32	0.14	1.392070485	0	1	1	0	0	0	0	0	0	2	1	1	NA	NA	NA	0	8	NA	NA	NA	4	1	3	1	1	1	1	6	31	1	5	5	0
33	37	18.07	3.92	14.4	0.93	21.87	5.53	0.15	1.410714286	0	1	1	0	1	0	0	0	0	2	1	1	NA	NA	NA	0	10	NA	NA	NA	3	1	3	1	1	1	1	4	37	2	10	8	0
30	31	18.82	7.69	7.2	0.4619	26.52	3.54	0.12	0.460338101	0	2	NA	1	NA	NA	NA	NA	NA	2	1	4	NA	NA	NA	0	10	NA	NA	NA	3	1	3	NA	0	0	0	9	NA	NA	6	7	NA
32	31	19.98	8.91	13.5	0.1922	10.43	6.14	0.46	0.689113356	0	1	NA	1	NA	NA	NA	NA	NA	1	1	NA	1	2	1950	10	12	3927	1.28	10	3	1	2	NA	0	0	0	5	NA	NA	NA	NA	NA
28	28	18.75	10.44	17.82	0.2449	15.23	2.07	0.17	0.198275862	0	2	1	0	0	0	0	0	0	1	1	NA	1	1	1950	10	12	2611	1.03	8	3	1	2	1	1	1	1	4	35	1	NA	NA	0
24	25	19.38	7.44	12.96	5.177	11.83	7.04	0.64	0.946236559	0	1	1	0	0	0	0	0	0	1	1	NA	1	1	1275	10	13	5060	0.93	12	3	1	2	1	1	1	1	4	39	2	NA	NA	0
30	31	31.22	5.43	17.1	0.186	14.26	5.76	0.17	1.060773481	0	1	1	0	0	0	0	0	NA	1	1	NA	1	1	2250	10	14	2619	1.28	15	3	1	2	1	1	1	1	4	37	2	NA	NA	0
28	31	22.31	7.8	12.15	NA	5.63	9.31	0.18	1.193589744	0	2	1	0	0	0	0	0	0	2	1	1	NA	NA	NA	0	11	NA	NA	NA	3	1	2	1	1	1	1	2	37	2	12	12	0
34	37	21.48	7.41	11.7	NA	8.43	4	0.12	0.539811066	0	2	1	0	0	0	0	0	0	2	3	4	NA	NA	NA	0	10	NA	NA	NA	3	1	3	1	1	1	1	2	4	2	7	5	0
28	29	29.3	1.85	8.64	NA	0.48	1.01	NA	0.545945946	0	1	1	0	0	0	0	0	0	2	1	1	NA	NA	NA	0	12	NA	NA	NA	3	1	3	1	1	1	0	4	NA	NA	7	2	1
27	25	27.64	6.13	1.26	0.1333	6.45	1.99	0.99	0.324632953	0	2	0	0	0	0	0	1	NA	1	1	NA	1	1	1350	8	10	4206	0.91	11	3	1	2	1	1	1	0	4	NA	NA	NA	NA	NA
32	32	25.78	9.94	19.44	0.372	20.74	7.94	0.9	0.798792757	0	2	1	0	0	0	0	0	0	1	1	NA	1	1	1950	10	9	5060	1.78	10	3	1	2	1	1	1	0	1	NA	NA	NA	NA	NA
26	25	22.94	2.56	55.8	NA	8.6	1.69	0.12	0.66015625	0	2	0	0	0	0	1	0	1	2	1	1	NA	NA	NA	0	9	NA	NA	NA	3	1	2	4	0	1	0	5	NA	NA	9	9	1
27	28	19.03	4.71	7.2	NA	8.15	4.38	0.81	0.929936306	0	1	NA	1	NA	NA	NA	NA	NA	2	4	1	NA	NA	NA	0	8	NA	NA	NA	3	1	3	1	1	1	1	2	4	2	5	5	0
28	28	26.35	5.31	7.2	NA	13.72	3.1	0.17	0.583804143	0	2	1	0	0	0	0	0	0	2	1	1	NA	NA	NA	0	11	NA	NA	NA	3	1	2	NA	0	0	0	1	NA	NA	5	5	NA
25	24	28.08	8.04	3.24	NA	10.94	4.78	0.93	0.594527363	0	1	1	0	0	0	0	0	0	2	2	1	NA	NA	NA	0	9	NA	NA	NA	3	1	3	NA	0	0	0	4	NA	NA	4	5	NA
29	31	31.25	5.07	83.43	NA	8.04	14.29	0.16	2.818540434	0	2	1	0	0	0	0	0	0	2	1	1	NA	NA	NA	0	8	NA	NA	NA	3	1	3	NA	0	0	0	1	NA	NA	10	7	NA
34	34	29.14	4.61	5.67	NA	5.83	16.91	0.15	3.668112798	0	1	0	0	0	0	1	0	1	1	2	NA	1	1	1875	7	10	3697	1.03	9	3	1	3	1	1	1	1	10	37	2	NA	NA	0
30	30	18.03	6.81	12.96	NA	12.82	4.42	0.67	0.649045521	0	2	1	1	0	0	0	0	0	1	3	NA	1	2	2475	10	8	3151	1.15	7	3	1	3	NA	0	0	0	6	NA	NA	5	3	NA
33	32	32.27	6.38	9.45	0.123	11.31	1.99	0.14	0.311912226	0	1	1	0	0	0	0	0	NA	1	1	NA	1	1	2250	10	12	3096	1.28	7	3	1	2	1	1	1	1	1.5	39	2	NA	NA	0
38	36	23.31	2.41	36.18	1.4725	13.77	2.06	0.23	0.854771784	0	2	1	0	0	0	0	0	0	1	1	NA	1	1	4350	12	11	4862	1.96	11	3	1	3	1	1	1	1	0.5	37	2	NA	NA	0
25	29	23.81	6.83	6.75	0.246	19.22	2.23	0.13	0.326500732	0	2	1	0	0	0	0	0	0	1	1	NA	1	1	2700	12	8	4862	1.33	11	3	1	2	NA	0	0	0	1	NA	NA	NA	NA	NA
35	26	22.58	8.24	15.93	NA	29.83	4.29	0.73	0.520631068	0	2	1	0	0	0	0	0	0	1	1	NA	1	1	1425	8	9	3096	1.28	9	3	1	3	1	1	1	1	4	37	2	NA	NA	0
31	32	24.46	6.4	6.48	0.1364	12.31	5.92	0.13	0.925	0	1	0	0	0	0	0	1	NA	1	1	NA	1	1	1350	8	12	3096	1.28	19	3	1	2	1	1	1	1	4	39	2	NA	NA	0
26	26	18.83	7.35	11.34	NA	16.21	4.86	0.14	0.66122449	0	1	NA	1	NA	NA	NA	NA	NA	1	1	NA	1	2	975	9	11	3701	0.28	9	3	1	2	1	1	1	0	1	NA	NA	NA	NA	NA
35	40	17.91	7.96	16.74	NA	21.28	3.84	0.87	0.48241206	0	1	NA	1	NA	NA	NA	NA	NA	2	1	1	NA	NA	300	4	9	NA	NA	NA	3	1	3	1	1	1	1	3	38	2	5	NA	0
34	33	24.44	8.79	4.32	NA	16.28	5.93	0.9	0.674630262	0	2	1	0	0	0	0	0	0	2	1	4	NA	NA	NA	0	11	NA	NA	NA	3	1	3	1	1	1	1	2	39	2	4	4	0
31	31	21.36	7.53	4.59	0.124	11.04	4.82	0.12	0.640106242	0	2	1	0	0	0	0	0	0	2	2	1	NA	NA	NA	0	9	NA	NA	NA	3	1	3	NA	0	0	0	4	NA	NA	10	10	NA
28	25	20.51	6.89	13.77	NA	8.55	2.59	0.87	0.375907112	0	1	1	0	0	0	0	0	0	2	1	1	NA	NA	NA	0	11	NA	NA	NA	3	1	2	1	1	1	1	2.5	4	2	6	10	0
31	33	20.2	8.43	11.34	NA	0.41	5.52	2.73	0.65480427	0	1	NA	NA	NA	NA	NA	NA	NA	2	1	1	NA	NA	NA	0	9	NA	NA	NA	3	1	3	NA	0	0	0	8	NA	NA	4	5	NA
26	30	23.03	7.27	15.66	NA	15.98	4.95	0.19	0.68088033	0	1	NA	1	NA	NA	NA	NA	NA	2	1	4	NA	NA	NA	0	8	NA	NA	NA	3	1	3	1	1	1	1	1	39	2	5	5	0
29	28	22.04	7.04	4.5	NA	25.76	5.26	0.17	0.747159091	0	1	1	0	0	0	0	0	0	2	2	1	NA	NA	NA	0	9	NA	NA	NA	3	1	3	1	1	1	0	4	NA	NA	NA	NA	1
35	37	20.7	6.71	17.28	0.1798	8.74	4.59	0.12	0.684053651	0	2	1	0	0	0	0	0	0	2	1	1	NA	NA	NA	0	10	NA	NA	NA	3	1	2	NA	0	0	0	7	NA	NA	6	5	NA
32	37	24.14	7.82	18.36	NA	18.56	3.81	0.78	0.487212276	0	2	1	0	0	0	0	0	0	2	2	1	NA	NA	NA	0	7	NA	NA	NA	4	1	2	1	1	1	1	2	36	1	6	6	0
22	22	22.49	8.56	21.6	0.1674	17.03	4.45	0.69	0.519859813	0	1	NA	1	NA	NA	NA	NA	NA	1	1	NA	1	2	1875	12	13	4711	0.97	19	3	1	2	1	1	1	0	2	NA	NA	NA	NA	1
26	28	19.23	9.32	15.12	NA	15.56	4.04	0.93	0.433476395	0	2	1	0	0	0	0	0	0	1	1	NA	1	1	1425	9	11	5060	1.52	11	3	1	3	1	1	1	1	3	34	1	NA	NA	0
29	29	20.96	5.6	15.12	0.4588	17.95	4.09	0.67	0.730357143	0	2	NA	NA	NA	NA	NA	NA	NA	1	1	NA	1	1	2025	9	10	4534	0.86	13	3	1	2	NA	0	0	0	6	NA	NA	NA	NA	NA
35	34	22.86	6.75	13.23	0.2356	11.7	4.07	0.87	0.602962963	0	1	NA	1	NA	NA	NA	NA	NA	1	1	NA	1	2	2250	10	11	3096	1.28	14	3	1	3	NA	0	0	0	10	NA	NA	NA	NA	NA
29	32	19.53	5.75	18.36	0.86	12.75	4.13	0.81	0.71826087	0	2	1	0	0	0	1	0	NA	1	1	NA	1	1	2400	9	13	3096	1.28	9	3	1	2	1	1	1	1	5	35	1	NA	NA	0
31	31	25.39	4.66	23.22	NA	12.7	8.14	0.15	1.746781116	0	1	1	0	0	0	0	0	0	1	1	NA	1	1	1800	8	8	2412	0.71	9	3	1	2	1	1	1	1	5	38	2	NA	NA	0
31	33	21.48	1.65	14.4	0.43	13.64	3.33	0.44	2.018181818	0	2	1	0	0	0	0	0	0	1	1	NA	1	1	2475	11	9	4288	1.15	15	3	1	2	1	1	1	0	2	NA	NA	NA	NA	1
23	24	18.55	8.52	5.67	0.1488	10.78	3.65	0.81	0.428403756	0	1	1	0	0	0	0	0	0	1	1	NA	1	1	700	7	11	1950	1.28	6	3	1	2	NA	0	0	0	1	NA	NA	NA	NA	NA
27	29	18.31	6.45	11.88	0.2821	19.37	2.75	0.14	0.426356589	0	1	0	1	0	0	0	0	NA	1	1	NA	1	1	2625	10	12	3096	1.28	9	3	1	2	1	1	1	1	6	37	2	NA	NA	0
28	25	20.55	7.94	24.3	NA	17.24	5.98	0.7	0.753148615	0	1	1	0	0	0	0	0	0	1	1	NA	1	1	1575	10	9	4493	0.9	10	3	1	2	NA	0	0	0	2	NA	NA	10	10	NA
37	36	21.23	15.16	19.17	NA	3.8	4.26	0.17	0.281002639	0	2	1	0	0	0	0	0	0	1	1	NA	1	1	3300	11	7	2509	0.51	4	3	1	3	NA	0	0	0	3	NA	NA	NA	NA	NA
25	28	23.5	6.54	11.88	0.1116	18.02	4.61	0.7	0.704892966	0	2	1	0	0	0	0	0	0	1	1	NA	1	1	1425	9	11	5060	0.85	13	3	1	2	1	1	1	1	4	39	2	NA	NA	0
23	24	22.04	9.76	13.77	0.7874	8.12	8.21	0.15	0.841188525	0	1	1	0	0	0	0	0	0	1	1	NA	1	1	2250	10	12	2779	1.28	14	3	1	2	1	1	1	1	1	38	2	NA	NA	0
34	34	25.64	4.86	1.881	NA	8.35	2.17	0.39	0.446502058	0	2	1	0	0	0	0	0	0	2	2	1	NA	NA	NA	0	7	NA	NA	NA	3	1	3	1	1	1	1	4	39	2	5	6	0
30	30	19.57	4.16	6.21	NA	17.63	2.55	0.93	0.612980769	0	1	1	0	0	0	0	0	0	2	1	1	NA	NA	NA	0	9	NA	NA	NA	3	1	2	NA	0	0	0	2	NA	NA	5	2	NA
33	34	24.22	7.58	7.2	NA	13.02	1.9	0.15	0.250659631	0	2	1	0	0	0	0	0	0	1	4	NA	2	1	4350	13	9	1486	1.26	3	3	1	2	2	1	1	0	10	NA	NA	6	4	NA
33	31	25.39	4.17	8.91	NA	17.95	1.66	0.17	0.398081535	0	1	1	0	0	0	0	0	0	2	3	1	NA	NA	NA	0	13	NA	NA	NA	4	1	3	1	1	1	1	2	37	2	NA	NA	0
27	25	26.57	9.1	8.91	NA	23.74	3.5	0.93	0.384615385	0	1	NA	1	NA	NA	NA	NA	NA	1	1	NA	1	2	2340	13	10	2194	0.78	10	3	1	2	1	1	1	1	2	35	1	7	8	0
28	27	22.83	9.29	8.64	NA	13.89	1.79	0.49	0.192680301	0	1	NA	1	NA	NA	NA	NA	NA	1	2	NA	1	2	2325	10	18	1784	0.7	8	3	1	3	1	1	1	1	3	36	1	4	6	0
27	27	18.75	10.16	29.43	NA	12.78	3.6	0.11	0.354330709	0	1	NA	1	NA	NA	NA	NA	NA	1	2	NA	1	2	3000	13	12	4567	1.91	5	3	1	1	NA	0	0	0	2	NA	NA	9	6	NA
29	32	22.27	7.3	3.51	NA	18.14	4.02	0.14	0.550684932	0	2	1	0	0	0	0	0	0	1	2	NA	1	1	2250	10	12	5060	1.43	21	3	1	3	NA	0	0	0	0.33	NA	NA	5	8	NA
32	32	21.48	6.43	8.1	0.155	12.21	5.2	0.13	0.808709176	0	1	1	0	0	0	0	0	0	1	1	NA	1	1	2400	10	10	3096	1.28	19	3	1	2	1	1	1	1	8	39	2	NA	NA	0
31	34	28.4	6.02	8.64	NA	9.78	4.42	0.13	0.734219269	0	2	1	0	0	0	0	0	0	1	1	NA	2	1	1700	14	16	3724	1.63	16	3	1	2	4	0	1	0	3	NA	NA	NA	NA	1
36	35	20	6.73	11.7	0.369	17.68	3.92	0.84	0.582466568	0	1	0	0	0	0	0	1	NA	1	1	NA	1	1	1950	10	13	3096	1.28	6	3	1	3	1	1	1	1	14	39	2	NA	NA	0
30	30	20.2	8.76	7.56	NA	14.09	2.99	0.81	0.341324201	0	1	1	0	0	0	0	0	0	1	1	NA	1	1	2475	11	13	3096	1.28	13	3	1	2	NA	0	0	0	3	NA	NA	NA	NA	NA
34	32	21.64	5.32	27.81	0.1922	6.6	4.55	0.14	0.855263158	0	2	1	0	0	0	0	0	0	1	1	NA	1	1	2175	10	11	3096	1.28	10	3	1	2	NA	0	0	0	0.58	NA	NA	NA	NA	NA
25	29	24.03	8.43	4.32	NA	30.84	8.1	0.75	0.960854093	0	1	2	0	0	0	0	0	0	2	1	4	NA	NA	NA	0	9	NA	NA	NA	3	1	3	1	1	1	1	4	27	NA	6	6	0
33	39	18.73	7.43	28.7361	0.799	16.29	6.13	0.41	0.825033647	0	1	0	0	0	1	0	0	0	1	1	NA	2	1	3000	10	13	2328	1.28	8	3	1	2	3	1	1	0	8	NA	NA	4	4	1
32	33	21.77	5.87	18.9	NA	14.34	2.14	0.75	0.364565588	0	2	1	0	1	1	0	0	0	2	2	4	NA	NA	75	1	8	NA	NA	NA	3	1	3	1	1	1	1	1	37	2	4	5	0
24	35	24.22	5.31	15.93	NA	11.87	1.97	0.18	0.370998117	0	2	1	0	0	0	0	0	0	2	1	1	NA	NA	NA	0	8	NA	NA	NA	3	1	2	1	1	1	1	2	35	1	5	7	0
34	35	24.17	8.26	15.12	NA	7.2	4.26	0.23	0.515738499	0	2	1	0	0	0	0	1	1	2	1	4	NA	NA	NA	0	10	NA	NA	NA	3	1	3	NA	0	0	0	4	NA	NA	4	6	NA
32	33	29.9	7	6.75	NA	17.42	3.06	0.12	0.437142857	0	2	1	0	0	0	0	0	0	2	2	1	NA	NA	NA	0	9	NA	NA	NA	3	1	3	NA	0	0	0	4	NA	NA	NA	NA	NA
27	32	30.12	5.8	5.67	0.372	17.46	4.1	0.93	0.706896552	0	2	1	0	0	0	0	0	0	1	1	NA	1	1	2250	9	14	1406	0.79	10	3	1	2	1	1	1	0	2	NA	NA	NA	NA	NA
27	32	24.8	5.56	5.94	NA	4.64	4.18	0.14	0.751798561	0	2	1	0	0	0	0	0	0	2	1	3	NA	NA	1237.5	12	9	NA	NA	NA	3	1	2	4	0	1	0	5	NA	NA	12	12	1
29	27	20.2	6.33	7.83	NA	14.41	2.3	0.96	0.363349131	0	1	0	0	0	0	0	1	1	1	1	NA	1	1	1425	8	10	5060	1.91	10	3	1	2	NA	0	0	0	3	NA	NA	NA	NA	NA
28	24	21.03	7.31	4.5	0.2449	10.99	5.56	0.17	0.760601915	0	1	1	0	0	0	0	0	0	2	1	1	NA	NA	NA	0	12	NA	NA	NA	3	1	3	NA	0	0	0	4	NA	NA	6	4	NA
28	28	22.04	7.06	11.88	NA	14.96	2	0.16	0.283286119	0	2	1	0	0	0	0	0	0	1	1	NA	1	1	2475	11	10	4721	1.44	9	3	1	2	NA	0	0	0	0.5	NA	NA	5	5	NA
33	33	21.08	7.61	5.4	NA	11.43	2.62	0.87	0.344283837	0	1	NA	1	NA	NA	NA	NA	NA	1	3	NA	3	2	3750	10	13	5060	1.41	11	3	1	3	NA	0	0	0	8	NA	NA	4	2	NA
27	30	21.63	6.5	7.29	NA	23.92	2.99	0.96	0.46	0	1	0	1	0	0	0	0	0	1	2	NA	1	2	2137.5	9	11	2041	2.08	7	3	1	3	NA	0	0	0	4	NA	NA	5	4	NA
31	32	22.58	10.58	5.67	0.248	31.98	4.82	0.13	0.45557656	0	2	1	1	0	0	0	0	0	1	2	NA	3	2	1500	7	13	3096	1.28	2	2	1	2	NA	0	0	0	2	NA	NA	2	2	NA
26	28	23.44	7.15	14.4	NA	10.18	2	0.87	0.27972028	0	1	NA	NA	NA	NA	NA	NA	NA	1	2	NA	1	1	1875	7	12	877	0.94	4	3	1	3	NA	0	0	0	4	NA	NA	4	6	NA
24	28	19.63	7.89	7.56	0.132	14.03	9.27	0.81	1.174904943	0	1	NA	1	NA	NA	NA	NA	NA	1	1	NA	1	2	1425	9	11	2611	1.31	10	3	1	2	1	1	1	1	2.5	4	2	NA	NA	0
37	33	20.55	6.62	11.88	0.1891	11.91	2.99	0.96	0.451661631	0	2	1	0	0	0	0	0	0	1	1	NA	1	1	1425	7	8	2982	1.62	4	3	1	3	NA	0	0	0	2	NA	NA	NA	NA	NA
35	37	27.24	4.73	12.42	NA	15.03	4.53	0.15	0.957716702	0	1	0	0	0	0	0	1	1	1	4	NA	2	2	3300	12	11	3096	1.28	4	3	1	1	1	1	1	1	3	37	1	NA	NA	0
23	22	19.49	25.92	7.83	0.2232	8.81	6.89	0.26	0.265817901	0	2	1	0	0	0	0	0	0	1	1	NA	1	1	1575	8	9	465	1.28	2	3	1	2	1	1	1	1	2	37	2	NA	NA	0
27	27	22.77	8.69	12.42	0.1891	14.98	7.64	0.13	0.879171461	0	1	1	0	0	0	0	0	0	1	1	NA	2	1	3225	13	10	3096	1.28	6	3	1	2	1	1	1	1	2	34	1	NA	NA	0
28	28	21.51	6.05	14.58	NA	9.18	6.24	0.16	1.031404959	0	1	0	0	0	0	1	0	1	1	1	NA	1	1	2700	10	7	4856	1.53	21	3	1	2	NA	0	0	0	5	NA	NA	NA	NA	NA
32	31	20.43	9.1	14.4	NA	0.81	5.35	NA	0.587912088	0	1	0	1	0	1	0	0	0	1	1	NA	1	2	3975	13	12	2653	1.14	7	3	1	2	NA	0	0	0	10	NA	NA	NA	NA	NA
35	39	22.82	5.67	15.12	0.2449	16.65	10.6	0.12	1.869488536	0	2	1	0	0	0	0	0	0	1	1	NA	1	1	1800	9	12	3951	0.86	10	3	1	3	1	1	1	1	3	4	2	6	8	0
26	26	25.71	5.96	2.52	0.124	11.14	7.86	0.14	1.318791946	0	2	1	0	0	0	1	0	1	2	1	1	NA	NA	NA	0	9	NA	NA	NA	3	1	3	NA	0	0	0	1	NA	NA	20	15	NA
30	32	25.78	8.65	9.18	0.651	7.64	3.9	0.64	0.450867052	0	1	1	0	0	0	0	0	0	1	1	NA	1	1	1875	7	11	3096	1.28	4	3	1	2	1	1	1	1	7	4	2	NA	NA	0
34	35	NA	9.32	6.48	0.527	6.87	2.74	0.49	0.293991416	0	1	NA	NA	NA	NA	NA	NA	NA	2	1	1	NA	NA	NA	0	12	NA	NA	NA	4	1	2	NA	0	0	0	5	NA	NA	3	4	NA
32	31	20.7	5.87	7.2	NA	18.24	3	0.7	0.511073254	0	1	1	0	0	0	0	0	0	2	3	4	NA	NA	NA	0	12	NA	NA	NA	4	1	3	NA	0	0	0	6	NA	NA	6	6	NA
36	35	23.83	8.35	7.56	5.3413	8.3	4.27	0.46	0.511377246	0	1	0	0	0	0	0	1	1	2	1	1	NA	NA	NA	0	7	NA	NA	NA	3	1	3	NA	0	0	0	12	NA	NA	7	8	NA
26	26	17.91	6.68	11.34	NA	21.25	6.41	0.19	0.959580838	0	1	1	0	0	0	0	0	0	2	4	1	NA	NA	NA	0	8	NA	NA	NA	3	1	3	NA	0	0	0	2	NA	NA	8	8	NA
24	25	26.67	5.97	11.88	NA	11.2	1.31	0.29	0.219430486	0	1	1	0	0	0	0	0	0	2	2	1	NA	NA	NA	0	11	NA	NA	NA	3	1	3	NA	0	0	0	1	NA	NA	8	6	NA
38	41	21.64	6.52	15.12	NA	9.41	3.32	0.13	0.509202454	0	2	1	0	0	0	0	0	0	2	1	4	NA	NA	75	1	8	NA	NA	NA	4	1	3	1	1	1	0	0.5	NA	NA	2	2	1
29	29	20.69	134	1.161	2.542	37.6	NA	3.48	NA	0	1	0	0	0	0	0	1	1	2	2	1	NA	NA	NA	0	10	NA	NA	NA	3	1	3	1	1	1	0	2	NA	NA	10	7	NA
32	31	20.4	8.73	7.83	NA	7.2	4.22	0.67	0.483390607	0	2	1	0	0	0	0	0	0	2	1	1	NA	NA	NA	0	8	NA	NA	NA	3	1	3	1	1	1	1	4.5	41	2	5	5	0
25	26	22.46	6.01	8.37	0.154	6.99	2.2	0.14	0.366056572	0	1	NA	1	NA	NA	NA	NA	NA	2	2	1	NA	NA	NA	0	9	NA	NA	NA	4	1	3	1	1	1	0	1	NA	NA	5	7	1
43	43	22.27	6.47	17.28	NA	6.19	1.96	0.14	0.302936631	0	2	1	0	1	0	0	0	0	2	2	1	NA	NA	NA	0	8	NA	NA	NA	3	1	3	NA	0	0	0	14	NA	NA	6	2	NA
34	34	23.15	7.39	13.77	NA	16.98	3.9	0.18	0.527740189	0	1	1	0	0	0	0	0	0	2	3	4	NA	NA	NA	0	14	NA	NA	NA	3	1	3	1	1	1	1	9	39	2	5	9	0
34	35	20.96	10.81	5.13	0.86	13.87	6.61	0.26	0.61147086	0	1	1	0	0	0	0	0	0	2	1	1	NA	NA	NA	0	11	NA	NA	NA	NA	NA	3	1	1	1	1	2	37	2	4	6	0
29	32	23.88	8.71	52.65	0.218	10.74	4.9	0.14	0.562571757	0	1	1	0	0	0	0	0	0	1	1	NA	1	1	1680	8	9	1429	0.56	7	3	1	2	4	0	1	0	9	NA	NA	2	3	1
27	29	NA	6.68	1.53	0.2542	17.62	2.26	0.67	0.338323353	0	1	NA	1	NA	NA	NA	NA	NA	1	1	NA	1	1	1725	11	10	5060	1.76	21	3	1	2	NA	0	0	0	3	NA	NA	NA	NA	NA
39	41	28.55	7.63	4.59	NA	4.39	2.19	0.78	0.287024902	0	2	1	0	0	0	0	0	0	1	2	NA	1	1	2925	10	10	3096	1.28	4	3	1	3	1	1	1	0	7	NA	NA	2	NA	NA
24	24	25.95	7.34	15.93	NA	14.9	2.39	0.7	0.325613079	0	1	1	0	0	0	0	0	0	1	1	NA	1	1	3675	12	8	2519	0.99	12	3	1	2	NA	0	0	0	3	NA	NA	4	5	NA
26	26	26.04	5.48	7.83	NA	11.04	3.18	0.17	0.580291971	0	2	1	0	0	0	0	0	0	1	1	NA	2	1	2700	12	16	2202	0.53	25	3	1	2	1	1	1	1	1	36	1	7	8	0
23	27	24.34	6.19	8.37	0.434	29.24	2.57	0.87	0.415185784	0	1	NA	1	NA	NA	NA	NA	NA	1	1	NA	1	2	1650	8	11	1591	0.66	8	3	1	2	1	1	1	1	3	38	2	2	3	0
41	38	23.73	10.81	19.98	NA	12.81	2.78	0.44	0.257169288	0	2	NA	NA	NA	NA	NA	NA	NA	1	1	NA	3	1	2025	9	8	3096	1.28	6	3	1	3	NA	0	0	0	5	NA	NA	3	4	NA
29	27	24.77	8.08	9.18	0.248	15.31	4.79	0.84	0.592821782	0	2	1	0	0	1	0	0	0	1	1	NA	1	1	2925	10	13	2272	0.49	10	3	1	2	1	1	1	1	1	38	2	NA	7	0
25	27	19.83	12.41	14.85	NA	14.89	3.41	0.52	0.274778405	0	1	1	0	0	0	0	0	0	2	1	1	NA	NA	NA	0	11	NA	NA	NA	3	1	2	2	1	1	0	4	NA	NA	NA	NA	NA
33	30	24.03	5.72	5.94	NA	9.85	1.93	0.58	0.337412587	0	1	NA	NA	NA	NA	NA	NA	NA	1	2	NA	3	1	1575	7	9	908	0.6	2	3	1	1	NA	0	0	0	2	NA	NA	NA	NA	NA
29	29	32.04	7.42	22.41	0.218	16.17	9.11	0.13	1.227762803	0	1	1	0	0	0	0	0	0	1	1	NA	1	1	1425	10	7	1119	0.9	6	3	1	2	NA	0	0	0	2	NA	NA	5	5	NA
36	37	20.03	6.25	2.25	0.3224	12.67	4.06	0.12	0.6496	0	2	1	0	0	0	0	0	0	1	1	NA	1	1	2925	13	9	5060	1.09	10	3	1	3	NA	0	0	0	10	NA	NA	4	NA	NA
30	28	26.04	7.71	14.58	0.175	11.04	1.69	0.69	0.21919585	0	1	0	0	0	0	0	1	1	1	1	NA	1	1	1425	8	11	4862	1.28	16	3	1	2	1	1	1	1	8	37	2	NA	NA	0
31	32	25.39	9.02	8.91	NA	22.95	2.61	0.55	0.289356984	0	2	NA	1	NA	NA	NA	NA	NA	1	1	NA	2	2	3000	10	13	649	0.65	5	3	1	2	NA	0	0	0	1	NA	NA	4	3	NA
37	37	23.63	6.25	15.12	0.1674	9.01	2.22	0.46	0.3552	0	2	1	0	0	0	0	0	0	1	1	NA	1	1	2900	13	7	5060	1.74	10	3	1	3	NA	0	0	0	1.5	NA	NA	5	6	NA
24	24	23.44	7.47	14.4	0.2294	18.7	4.49	0.93	0.60107095	0	1	1	0	0	0	0	0	0	1	1	NA	1	1	1800	12	13	4223	1.46	17	3	1	2	NA	0	0	0	2	NA	NA	7	10	NA
28	31	23.44	8.02	1.8	NA	11.57	4.41	0.14	0.549875312	0	2	1	0	0	0	0	0	0	1	3	NA	3	1	1050	7	8	293	1.28	10	3	1	3	1	1	1	1	5	36	1	2	4	0
32	32	24.14	6.22	18.9	0.396	10.96	4.37	0.67	0.702572347	0	1	1	0	0	0	0	0	0	1	3	NA	3	1	2075	10	13	5060	2.92	18	3	1	3	NA	0	0	0	4	NA	NA	NA	NA	NA
35	33	29.3	14.32	5.13	0.992	9.11	3.43	0.32	0.23952514	0	1	1	0	0	0	1	0	1	1	3	NA	1	1	2775	14	12	3096	1.28	8	3	1	3	1	1	1	1	10	35	1	5	NA	0
32	30	23.05	5.67	7.83	NA	20.06	3.21	0.75	0.566137566	0	2	1	0	0	0	0	0	0	1	2	NA	2	1	3900	13	11	4862	1.47	14	3	1	3	NA	0	0	0	2	NA	NA	6	6	NA
26	27	19.05	6.53	14.58	0.1984	2.3	5.53	0.72	0.846860643	0	1	0	0	0	0	1	0	1	1	2	NA	5	1	75	1	9	3096	1.28	1	3	1	1	NA	0	0	0	1	NA	NA	NA	NA	NA
24	30	22.06	5.12	13.77	0.1333	7.77	1.42	0.11	0.27734375	0	2	1	0	0	0	0	0	0	1	1	NA	1	1	1350	9	8	5060	1.28	16	3	1	2	NA	0	0	0	1	NA	NA	NA	NA	NA
31	36	21.48	9.12	16.2	0.2821	20.55	4.41	0.12	0.483552632	0	2	0	0	0	0	0	1	NA	1	1	NA	2	1	3600	12	15	3096	1.28	5	3	1	2	1	1	1	1	10	37	2	NA	NA	0
32	31	32.46	10.96	1.26	0.1457	8.11	2.81	0.2	0.256386861	0	1	NA	NA	NA	NA	NA	NA	NA	1	1	NA	2	1	2925	13	14	2697	0.77	3	3	1	1	NA	0	0	0	8	NA	NA	NA	NA	NA
39	33	28.44	6.83	1.8	NA	9.68	2.41	0.29	0.352855051	0	2	1	0	0	0	0	0	0	1	1	NA	1	1	2175	10	12	1772	1.01	4	3	1	3	NA	0	0	0	1.5	NA	NA	NA	NA	NA
24	24	19.53	6.45	8.37	NA	37.81	8.51	0.17	1.319379845	0	1	NA	1	NA	NA	NA	NA	NA	2	1	1	NA	NA	NA	0	9	NA	NA	NA	3	1	2	1	1	1	1	2	4	2	NA	NA	0
22	22	25.71	8	4.32	0.2418	24.97	5.56	0.11	0.695	0	1	NA	1	NA	NA	NA	NA	NA	1	1	NA	1	2	1600	8	14	3096	1.28	16	3	1	2	NA	0	0	0	1	NA	NA	NA	NA	NA
34	30	19.53	4.56	6.48	0.1891	9.47	2.57	0.81	0.563596491	0	1	1	0	0	0	0	0	0	1	1	NA	1	1	1350	9	15	2751	0.82	16	3	1	2	1	1	1	1	8	38	2	7	8	0
25	27	23.88	3.61	16.47	0.3131	21.86	3.58	0.14	0.991689751	0	2	1	0	0	0	0	0	0	1	1	NA	1	1	1800	9	14	3096	1.28	21	3	1	2	4	0	1	0	3	NA	NA	NA	NA	1
34	32	22.27	5.74	7.2	NA	18.35	2.1	0.7	0.365853659	0	1	NA	NA	NA	NA	NA	NA	NA	2	2	4	NA	NA	NA	0	10	NA	NA	NA	3	1	3	NA	0	0	0	2	NA	NA	4	4	NA
21	22	18.07	9.79	7.83	NA	7.34	3.51	0.9	0.358529111	0	1	NA	1	NA	NA	NA	NA	NA	1	1	NA	2	2	1800	12	10	4143	1.47	12	3	1	2	1	1	1	1	2	35	1	NA	NA	0
27	27	20.81	5.59	13.5	0.3875	57.83	3.62	0.17	0.647584973	0	1	1	0	0	0	0	0	0	1	1	NA	1	1	1350	9	8	5060	1.35	15	3	1	2	NA	0	0	0	4	NA	NA	12	12	NA
34	40	18.42	11.57	11.7	0.1891	16.7	3.28	0.12	0.283491789	0	2	1	0	0	0	0	0	0	1	1	NA	1	1	2625	11	14	1418	1.44	3	3	1	2	1	1	1	1	2	37	2	4	4	0
34	43	24.22	8.14	8.37	0.1116	44.71	2.45	0.13	0.300982801	0	1	1	0	0	0	0	0	0	1	1	NA	1	1	1462.5	8	10	2384	0.42	10	3	1	2	1	1	1	1	2	37	2	NA	NA	0
31	34	23.88	6.69	12.96	NA	7.11	3.75	0.12	0.560538117	0	1	1	0	0	0	0	0	0	1	1	NA	1	1	1675	11	11	3637	1.62	15	3	1	2	1	1	1	1	6	4	2	8	8	0
28	29	19.59	7.97	17.28	0.3441	20.98	1.82	0.52	0.228356336	0	1	1	0	0	0	0	0	0	1	1	NA	1	1	2775	12	11	1806	0.7	10	3	1	2	NA	0	0	0	3	NA	NA	NA	NA	NA
33	32	24.97	6.7	8.1	NA	6.2	2.3	0.52	0.343283582	0	1	1	0	0	0	0	0	0	1	1	NA	1	1	4125	12	11	1473	0.72	8	3	1	2	1	1	1	1	5	37	2	NA	NA	0
27	29	21.26	10.59	13.77	0.663	6.26	7.15	0.12	0.67516525	0	2	1	0	0	0	0	0	0	1	1	NA	1	1	1800	8	11	1453	0.49	4	3	1	2	1	1	1	1	5	37	2	NA	NA	0
33	32	19.92	6.61	23.625	NA	13.1	2.95	0.22	0.446293495	0	2	1	0	0	0	0	0	0	1	1	NA	1	1	2250	10	11	3960	1.02	13	3	1	2	1	1	1	1	2	37	2	6	8	0
33	33	25.71	7.27	11.88	5.5397	17.87	3.27	0.58	0.449793673	0	1	1	0	0	0	0	0	0	2	2	1	NA	NA	NA	0	8	NA	NA	NA	3	1	3	1	1	1	1	2	3	1	8	6	0
27	28	30.04	6.94	15.66	0.1674	14.51	2.02	0.17	0.291066282	0	1	0	0	0	0	0	1	1	2	1	1	NA	NA	NA	0	10	NA	NA	NA	NA	NA	3	1	1	1	1	6	34	1	6	NA	0
38	33	24.77	7.88	2.25	NA	0.49	6.66	0.87	0.845177665	0	2	NA	NA	NA	NA	NA	NA	NA	2	1	1	NA	NA	NA	0	11	NA	NA	NA	3	1	3	NA	0	0	0	5	NA	NA	8	8	NA
30	29	23.44	10.9	11.88	NA	11.06	2.83	0.12	0.259633028	0	1	1	0	0	0	0	0	0	1	1	NA	1	1	1800	8	11	3676	1.28	17	3	1	2	1	1	1	1	2	36	1	6	6	0
30	33	18.14	7.58	13.5	NA	11.55	3.39	0.11	0.447229551	0	1	0	0	0	0	0	1	1	2	1	4	NA	NA	NA	0	10	NA	NA	NA	3	1	2	1	1	1	1	1	39	2	7	6	0
26	27	23.03	9.14	8.64	NA	14.05	8.89	0.11	0.972647702	0	2	1	0	0	0	0	0	0	2	1	1	NA	NA	NA	0	10	NA	NA	NA	4	1	2	1	1	1	1	2	37	2	12	12	0
33	31	22.46	4.1	14.85	NA	7.24	3.07	0.78	0.748780488	0	1	1	1	0	0	0	0	0	1	1	NA	1	2	1950	13	13	5060	1.21	6	3	1	3	1	1	1	1	9	36	1	7	12	0
30	34	25.72	8.68	9.18	2.2289	10.5	5.13	0.12	0.591013825	0	1	NA	NA	NA	NA	NA	NA	NA	1	2	NA	2	1	2400	8	15	711	0.6	4	3	1	2	NA	0	0	0	7	NA	NA	5	5	NA
31	28	24.03	4.47	46.17	NA	14.62	1.43	0.11	0.319910515	0	2	1	0	0	0	0	0	0	1	2	NA	2	1	3975	15	NA	1031	0.8	1	3	1	1	1	1	1	1	0.42	4	2	3	1	0
27	27	23.73	6.14	8.64	NA	16.59	2.51	0.11	0.408794788	0	1	NA	1	NA	NA	NA	NA	NA	1	1	NA	1	2	1200	8	10	3379	1.13	11	3	1	2	NA	0	0	0	1	NA	NA	7	9	NA
27	26	20.7	11.22	32.13	NA	11.23	4.52	0.52	0.40285205	0	1	1	0	0	0	0	0	0	1	1	NA	2	1	4200	14	11	3096	1.28	9	3	1	2	NA	0	0	0	3	NA	NA	3	4	NA
21	23	18.44	6.44	16.47	NA	5.93	3.74	0.14	0.580745342	0	1	NA	1	NA	NA	NA	NA	NA	1	1	NA	1	2	1500	10	NA	5060	1.22	13	3	1	2	NA	0	0	0	1	NA	NA	6	12	NA
34	34	22.03	7.85	8.91	NA	1.09	3.25	0.46	0.414012739	0	2	1	0	0	0	0	0	0	1	2	NA	1	1	2475	11	12	3096	1.28	17	3	1	2	NA	0	0	0	4	NA	NA	NA	NA	NA
30	31	24.03	5.59	14.85	NA	11.64	4.67	0.99	0.835420394	0	2	1	0	0	0	0	0	0	1	1	NA	1	1	1500	10	14	2389	0.89	11	3	1	2	1	1	1	1	5	35	1	8	7	0
27	27	26.08	7.81	7.2	NA	16.3	3.1	0.13	0.396927017	0	2	1	0	0	0	0	0	0	1	1	NA	1	1	5000	15	11	1506	1.21	6	3	1	2	1	1	1	1	4	36	1	NA	3	0
31	32	19.72	10.19	8.64	NA	8.58	3.97	0.12	0.389597645	0	1	0	0	0	0	1	0	1	1	1	NA	1	1	2850	10	12	3267	1.82	7	3	1	2	NA	0	0	0	3.5	NA	NA	4	5	NA
31	31	20.69	7.26	11.61	NA	14.95	3.92	0.17	0.539944904	0	1	1	0	0	0	0	0	0	2	1	4	NA	NA	NA	0	15	NA	NA	NA	NA	NA	3	1	1	1	1	3	4	2	3	5	0
22	26	18.34	11.94	8.64	0.3689	11.07	8.66	NA	0.725293132	0	1	1	0	0	0	0	0	0	2	1	1	NA	NA	NA	0	NA	NA	NA	NA	3	1	3	NA	0	0	0	2	NA	NA	5	10	NA
30	32	26.11	6.79	18.63	NA	28.68	15.4	0.14	2.268041237	0	1	1	0	0	0	0	0	0	2	1	1	NA	NA	NA	0	NA	NA	NA	NA	3	1	3	1	1	1	0	6	29	1	NA	NA	1
30	33	33.2	2.83	9.45	NA	12.92	4.65	0.18	1.643109541	0	1	1	0	0	0	0	0	0	2	1	1	NA	NA	NA	0	NA	NA	NA	NA	3	1	1	NA	0	0	0	3	NA	NA	12	12	NA
26	25	23.44	7.21	1.26	NA	10.11	2.97	0.46	0.411927878	0	1	0	1	0	0	0	0	0	2	1	1	NA	NA	NA	0	11	NA	NA	NA	3	1	3	NA	0	0	0	2	NA	NA	4	5	NA
28	34	20.57	10.63	5.67	NA	13.04	24.25	0.19	2.281279398	0	2	1	0	0	0	0	1	1	2	1	1	NA	NA	NA	0	8	NA	NA	NA	3	1	2	1	1	1	1	5.5	4	2	12	12	0
32	33	20.31	3.12	7.83	0.1488	16.7	1.39	NA	0.445512821	0	1	1	0	0	0	0	1	1	2	1	4	NA	NA	NA	0	10	NA	NA	NA	3	1	3	4	0	1	0	5	NA	NA	6	5	1
38	38	21.41	10.54	8.1	NA	10.9	2.17	0.12	0.205882353	0	1	NA	NA	NA	NA	NA	NA	NA	1	5	NA	6	1	4350	17	11	2425	1.16	10	3	1	3	NA	0	0	0	8	NA	NA	NA	NA	NA
37	32	20.83	5.16	17.28	NA	9.87	2.42	0.44	0.468992248	0	2	1	0	0	0	0	0	0	1	3	NA	6	1	3450	14	9	3096	1.28	4	3	1	2	NA	0	0	0	5	NA	NA	NA	NA	NA
35	37	25.71	7.96	13.77	NA	9.28	3.17	0.11	0.398241206	0	1	NA	NA	NA	NA	NA	NA	NA	1	1	NA	1	1	2925	11	9	3096	1.28	13	NA	NA	3	NA	0	0	0	10	NA	NA	7	7	NA
34	36	23.44	12.3	11.61	NA	11.71	4.19	0.64	0.340650407	0	2	0	0	0	0	0	1	NA	1	1	NA	1	1	2150	12	11	3096	1.28	17	3	1	2	1	1	1	1	6	37	2	8	5	0
30	29	20.28	7.48	6.75	NA	9.58	6.36	17.48	0.85026738	0	2	1	0	0	0	1	0	1	1	1	NA	1	1	2025	9	13	5005	1.38	13	3	1	2	NA	0	0	0	0.5	NA	NA	6	3	NA
40	39	18.37	6.19	29.97	NA	12.47	8.45	0.11	1.365105008	0	2	1	0	0	0	0	0	0	1	3	NA	1	1	3225	12	15	3654	1.39	16	NA	NA	3	NA	0	0	0	10	NA	NA	NA	NA	NA
27	35	26.04	7.07	9.72	NA	14.81	1.39	0.58	0.196605375	0	1	0	0	0	0	0	1	1	1	2	NA	2	1	2700	10	14	1270	1.28	7	3	1	3	1	1	1	1	7	37	2	4	3	0
30	31	17.31	8.99	12.42	NA	17.13	3.65	0.96	0.406006674	0	1	NA	NA	NA	NA	NA	NA	NA	1	1	NA	1	1	2250	10	11	2627	1.34	10	3	1	2	NA	0	0	0	9	NA	NA	5	6	NA
27	29	21.23	10.73	9.18	NA	12.61	4.92	0.17	0.458527493	0	1	0	0	0	0	1	0	1	1	1	NA	1	1	3900	13	10	3096	1.28	4	3	1	1	NA	0	0	0	2	NA	NA	6	5	NA
30	30	21.09	8.22	11.259	NA	9.51	3.88	0.21	0.472019465	0	1	1	0	0	0	0	0	0	1	1	NA	1	1	2325	12	8	3996	1.69	14	3	1	2	NA	0	0	0	7	NA	NA	8	8	NA
31	31	23.88	6.97	13.5	NA	21.81	3.15	0.16	0.451936872	0	2	1	0	0	1	0	0	0	1	2	NA	2	1	3075	12	10	3096	1.28	17	3	1	3	1	1	1	1	2	39	2	7	6	0
25	25	22.04	12.5	1.26	NA	10.7	4.02	0.14	0.3216	0	2	1	0	0	0	0	0	0	1	1	NA	1	1	2100	12	13	3096	1.28	11	3	1	2	NA	0	0	0	0.67	NA	NA	4	7	NA
25	26	23.05	8.38	1.26	NA	13.35	5.43	0.17	0.64797136	0	1	NA	1	NA	NA	NA	NA	NA	2	1	1	NA	NA	NA	0	10	NA	NA	NA	3	1	2	1	1	1	1	4	38	2	NA	NA	0
25	25	17.45	6.99	8.64	NA	11.42	5.34	0.69	0.763948498	0	1	1	0	0	0	0	0	0	1	1	NA	1	1	1725	11	12	5060	1.92	25	3	1	2	1	1	1	1	2.5	37	2	4	6	0
26	28	18.29	13.3	14.85	5.425	8.06	0.5	NA	0.037593985	0	1	NA	1	NA	NA	NA	NA	NA	1	1	NA	1	2	1575	10	10	4380	1.75	19	3	1	2	1	1	1	1	6	4	2	5	9	0
26	28	22.5	8.65	9.72	NA	9.99	5.04	0.12	0.58265896	0	1	1	0	0	0	0	0	0	1	1	NA	1	1	1797	11	16	3033	1.76	10	3	1	2	NA	0	0	0	5	NA	NA	5	9	NA
21	26	22.04	8.77	14.31	NA	11.4	1.96	0.16	0.223489168	0	1	NA	1	NA	NA	NA	NA	NA	1	1	NA	1	2	1725	11	13	3096	1.28	10	3	1	2	1	1	1	1	2	38	2	5	5	0
33	33	25.16	5.04	16.2	NA	47.7	3.79	0.13	0.751984127	0	1	0	0	0	0	0	1	NA	1	1	NA	1	1	2025	9	10	4064	1.81	11	3	1	2	1	1	1	1	4	38	2	5	9	0
34	37	21.22	7.72	4.59	0.221	15.55	3.19	0.64	0.413212435	0	1	NA	1	NA	NA	NA	NA	NA	1	1	NA	1	2	3750	13	12	5060	1.02	16	3	1	2	NA	0	0	0	2.5	NA	NA	3	3	NA
28	30	21.88	8.22	12.15	NA	8.55	4.41	0.14	0.53649635	0	1	NA	1	NA	NA	NA	NA	NA	1	1	NA	1	2	1500	10	14	3096	1.28	17	3	1	2	NA	0	0	0	1	NA	NA	10	12	NA
30	29	20.7	5.85	5.94	NA	7.51	2.83	0.87	0.483760684	0	1	1	0	0	0	0	0	0	1	1	NA	1	1	3300	13	10	3870	1.31	13	3	1	2	NA	0	0	0	4	NA	NA	7	6	NA
28	29	24.41	11.78	4.5	NA	28.07	3.23	0.12	0.274193548	0	1	1	0	0	0	0	0	0	2	1	4	NA	NA	NA	0	8	NA	NA	NA	3	1	3	NA	0	0	0	4	NA	NA	6	4	NA
28	31	23.44	8.82	1.26	NA	6.28	2.86	0.11	0.324263039	0	1	1	0	0	0	0	0	0	2	1	4	NA	NA	NA	0	9	NA	NA	NA	3	1	3	1	1	1	0	5	NA	NA	3	5	1
24	22	21.48	7.07	7.29	NA	9.98	2.97	0.93	0.420084866	0	1	1	0	0	0	0	0	0	1	1	NA	1	1	1200	8	8	3096	1.28	14	3	1	2	1	1	1	0	3	NA	NA	5	6	1
32	34	30.86	7.2	8.91	NA	10.81	4.61	0.23	0.640277778	0	2	1	0	1	0	0	0	0	1	1	NA	2	1	3900	14	10	4469	1.01	12	3	1	2	NA	0	0	0	10	NA	NA	12	12	NA
29	32	35.86	7.12	6.48	0.584	7.66	3.18	0.87	0.446629213	0	2	1	0	0	0	0	0	0	2	1	1	NA	NA	NA	0	11	NA	NA	NA	3	1	3	1	1	1	1	2	37	2	12	12	0
34	38	22.23	7.74	15.93	NA	9.32	3.02	0.93	0.390180879	0	1	1	0	0	0	0	0	0	1	1	NA	2	1	3400	13	12	3096	1.28	14	3	1	2	NA	0	0	0	10	NA	NA	4	6	NA
28	29	22.31	9.14	11.88	NA	25.32	3.57	0.52	0.39059081	0	1	1	0	0	0	0	0	0	1	1	NA	1	1	3825	14	7	5060	2.03	16	3	1	2	1	1	1	1	6	33	1	5	7	0
39	53	24.77	6.4	6.75	NA	14.65	3.07	0.9	0.4796875	0	2	0	0	1	0	0	0	NA	1	1	NA	1	1	2550	11	14	3096	1.28	15	3	1	3	1	1	1	1	1	38	2	6	4	0
26	26	25	6.17	6.48	NA	8.59	5.35	0.17	0.867098865	0	1	1	0	0	0	0	0	0	1	1	NA	1	1	2925	10	12	3349	1.07	11	3	1	2	1	1	1	1	4	36	1	NA	NA	0
36	36	22.31	8.25	1.53	NA	13.19	4.18	0.69	0.506666667	0	1	NA	1	NA	NA	NA	NA	NA	1	1	NA	1	2	2400	11	12	5060	1.61	10	3	1	3	1	1	1	1	10	37	2	NA	NA	0
37	39	25.39	8.54	5.4	NA	7.2	2.95	0.11	0.345433255	0	2	NA	1	NA	NA	NA	NA	NA	1	1	NA	1	2	1725	7	9	873	1.09	4	3	1	3	NA	0	0	0	5	NA	NA	1	4	NA
25	26	17.15	4.39	72.63	NA	17.74	8.07	0.14	1.838268793	0	2	1	0	0	0	0	0	0	1	1	NA	1	1	3300	11	9	3021	1.72	6	3	1	2	1	1	1	1	1	4	2	8	5	0
27	27	19.15	7.3	1.26	0.992	14.92	2.9	0.17	0.397260274	0	2	1	0	0	0	1	0	1	1	2	NA	1	1	1800	11	15	2347	0.64	8	3	1	2	NA	0	0	0	3	NA	NA	4	4	NA
40	39	21.77	5.37	36.18	0.1364	11.42	0.9	0.12	0.167597765	0	2	1	0	0	0	0	0	0	1	2	NA	2	1	3600	12	7	1097	1.18	5	3	1	3	NA	0	0	0	2	NA	NA	NA	NA	NA
30	31	20.94	5.01	15.93	NA	11.08	4.03	0.14	0.804391218	0	1	1	0	0	0	0	0	0	1	3	NA	2	1	2775	15	10	3188	1.51	22	3	1	3	1	1	1	1	2	39	2	10	10	0
27	26	20.32	9.75	17.1	NA	6.49	29.09	0.25	2.983589744	0	1	1	0	0	0	0	0	0	2	1	NA	NA	NA	0	0	9	NA	NA	NA	3	1	2	1	1	1	1	3	38	2	12	12	0
27	30	23.63	3.88	9.72	0.5549	9.96	1.33	0.16	0.342783505	0	2	1	0	0	0	0	0	0	2	1	4	NA	NA	NA	0	8	NA	NA	NA	3	1	2	NA	0	0	0	2	NA	NA	NA	NA	NA
34	31	20.81	7.95	16.2	NA	15.41	3.79	0.46	0.47672956	0	1	1	0	0	0	0	0	0	2	2	1	NA	NA	NA	0	10	NA	NA	NA	4	1	3	1	1	1	1	2	4	2	NA	NA	0
26	27	26.04	5.64	2.43	NA	8.02	4.01	0.15	0.710992908	0	1	1	0	0	0	0	0	0	2	1	1	NA	NA	NA	0	12	NA	NA	NA	3	1	3	1	1	1	1	2	37	2	12	12	0
33	42	21.48	4.23	17.28	NA	20.36	1.83	0.18	0.432624113	0	1	1	0	0	0	0	0	0	2	1	NA	NA	NA	0	0	6	NA	NA	NA	3	1	3	1	1	1	0	2	NA	NA	7	8	1
23	22	19.34	16.75	51.3	NA	19.21	32.9	0.93	1.964179104	0	1	1	0	0	0	0	0	0	1	1	NA	1	1	1987.5	8	11	3096	1.28	5	3	1	2	NA	0	0	0	2	NA	NA	6	NA	NA
27	28	21.22	9.41	7.29	NA	32.44	5.32	0.9	0.565356004	0	2	1	0	0	0	0	0	0	1	1	NA	1	1	2700	12	9	3096	1.28	12	3	1	2	NA	0	0	0	2.5	NA	NA	8	9	NA
28	29	20.06	7.06	4.32	NA	12.71	3.65	0.78	0.516997167	0	1	NA	1	NA	NA	NA	NA	NA	1	1	NA	1	2	1425	9	10	3096	1.28	13	3	1	2	1	1	1	1	2	38	2	4	3	0
29	28	23.44	5.09	24.3	0.5642	20.18	16.96	0.24	3.332023576	0	1	1	0	0	0	0	0	0	1	2	NA	2	1	3375	15	12	3096	1.28	17	3	1	3	1	1	1	1	3	38	2	12	12	0
27	28	27.21	4.31	11.34	NA	14.61	1.44	0.14	0.334106729	0	1	NA	1	NA	NA	NA	NA	NA	2	1	1	NA	NA	NA	0	10	NA	NA	NA	3	1	2	1	1	1	1	4	38	2	4	4	0
24	26	29.3	8.02	6.21	NA	11.89	11.21	0.64	1.397755611	0	1	1	0	0	0	0	0	0	2	1	1	NA	NA	NA	0	9	NA	NA	NA	3	1	3	NA	0	0	0	2	NA	NA	12	12	NA
26	27	20.82	7.05	12.42	NA	14.76	5.01	0.87	0.710638298	0	1	1	0	0	0	0	0	0	1	1	NA	1	1	2475	11	9	3096	1.28	16	3	1	2	1	1	1	1	4	39	2	6	6	0
29	30	25.39	7.73	13.5	NA	13.25	3.37	0.93	0.435963777	0	1	0	0	0	1	0	0	0	1	1	NA	1	1	1050	8	11	3096	1.28	10	3	1	2	NA	0	0	0	7	NA	NA	5	6	NA
24	25	23.53	5.95	9.72	NA	30.46	1.57	0.93	0.263865546	0	1	NA	1	NA	NA	NA	NA	NA	1	2	NA	2	2	2925	13	13	3096	1.28	16	3	1	3	1	1	1	1	1.5	36	1	NA	NA	0
31	32	20.7	8.12	18.63	NA	34.45	4.83	0.12	0.594827586	0	1	NA	1	NA	NA	NA	NA	NA	1	2	NA	2	2	5925	20	9	3096	1.28	2	3	1	1	NA	0	0	0	5	NA	NA	3	2	NA
28	30	26.67	5.97	12.96	NA	13.47	1.18	0.73	0.197654941	0	1	1	1	0	0	0	0	0	1	3	NA	2	2	2175	9	9	555	1.28	11	3	1	3	1	1	1	1	4	35	1	4	5	0
33	33	23.59	4.45	17.1	NA	0.51	1.81	NA	0.406741573	0	1	1	0	0	0	0	0	0	1	1	NA	1	1	1725	9	8	3096	1.28	14	3	1	2	1	1	1	0	3.5	NA	NA	5	6	1
32	31	21.12	6.48	13.5	NA	14.69	1.87	0.17	0.288580247	0	1	NA	NA	NA	NA	NA	NA	NA	1	1	NA	1	1	1500	8	11	3096	1.28	17	NA	NA	2	NA	0	0	0	5	NA	NA	6	6	NA
29	32	17.69	9.17	12.42	NA	10.04	6.16	0.14	0.671755725	0	1	NA	1	NA	NA	NA	NA	NA	2	2	1	NA	NA	NA	0	10	NA	NA	NA	4	1	3	1	1	1	1	5	39	2	NA	NA	0
33	37	20.83	15.28	11.7	NA	17.97	5.29	NA	0.346204188	0	1	0	0	0	0	0	1	NA	1	1	NA	6	1	1500	7	12	3096	1.28	3	3	1	2	1	1	1	1	5	39	2	NA	NA	0
28	28	27.34	9.83	13.5	NA	15.59	6.41	0.18	0.652085453	0	2	1	0	0	0	0	0	0	1	2	NA	1	1	2175	10	12	3848	0.96	24	3	1	3	1	1	1	1	3	36	1	6	6	0
26	27	28.58	12.3	1.8	NA	12.27	3.04	0.16	0.247154472	0	2	1	0	0	0	0	0	0	1	1	NA	2	1	2925	11	12	3096	1.28	16	3	1	2	1	1	1	1	0.33	38	2	NA	1	0
29	24	19.53	6.21	11.34	NA	12.6	3.35	0.13	0.539452496	0	1	1	0	0	0	0	0	0	1	1	NA	1	1	2400	12	13	3096	1.28	19	3	1	2	NA	0	0	0	2	NA	NA	6	6	NA
27	26	23.44	8.9	12.15	NA	17.12	2.8	0.15	0.314606742	0	2	1	0	0	0	0	0	0	1	1	NA	1	1	2250	10	11	3096	1.28	10	NA	NA	2	NA	0	0	0	1	NA	NA	NA	NA	NA
38	40	21.26	9.97	7.2	NA	14.25	5.27	0.15	0.528585757	0	2	0	0	1	0	0	0	NA	1	2	NA	1	1	3600	12	13	3096	1.28	12	3	1	3	1	1	1	0	13	NA	NA	5	7	1
26	26	24.03	8.78	8.64	NA	11.83	5.11	0.12	0.582004556	0	2	1	0	0	0	0	0	0	1	1	NA	1	1	2400	11	8	3096	1.28	19	3	1	2	1	1	1	1	3	39	2	6	6	0
27	27	20.7	7.06	9.72	NA	30.9	2.5	0.96	0.354107649	0	1	NA	1	NA	NA	NA	NA	NA	1	1	NA	1	2	1200	8	11	3096	1.28	14	3	1	2	1	1	1	1	4	38	2	6	7	0
31	28	25.39	5.56	21.33	NA	14.22	3.6	0.78	0.647482014	0	1	1	0	0	0	0	0	0	1	1	NA	2	1	2850	12	9	3096	1.28	3	3	1	2	NA	0	0	0	2	NA	NA	3	6	NA
33	32	22.22	11.91	5.67	NA	27.26	7.22	0.46	0.606213266	0	1	1	0	0	0	0	0	0	1	1	NA	1	1	2625	11	11	3096	1.28	7	3	1	2	1	1	1	1	4	37	2	10	10	0
25	23	19.2	7	17.82	NA	21.15	2.51	0.96	0.358571429	0	1	NA	1	NA	NA	NA	NA	NA	1	1	NA	1	1	1725	9	10	3096	1.28	2	2	1	2	NA	0	0	0	1	NA	NA	NA	NA	NA
27	24	26.37	6.12	9.99	NA	18.28	4.86	0.14	0.794117647	0	1	NA	1	NA	NA	NA	NA	NA	2	1	4	NA	NA	NA	0	9	NA	NA	NA	3	1	3	NA	0	0	0	2	NA	NA	6	6	NA
27	27	21.51	7.05	1.53	0.2542	17.91	3.33	0.73	0.472340426	0	2	1	0	0	0	0	0	0	2	1	4	NA	NA	750	6	13	NA	NA	NA	3	1	3	NA	0	0	0	0.25	NA	NA	6	7	NA
32	25	23.01	6.84	8.37	NA	7.09	3.05	0.9	0.445906433	0	2	1	0	0	0	0	0	0	2	1	1	NA	NA	NA	0	11	NA	NA	NA	3	1	3	NA	0	0	0	2	NA	NA	4	5	NA
31	31	24.03	7.92	16.2	NA	6.46	3.27	0.78	0.412878788	0	1	1	0	0	0	0	0	0	2	1	4	NA	NA	375	10	9	NA	NA	NA	3	1	3	1	1	1	0	3	NA	NA	4	4	1
30	27	22.04	10.95	18.63	NA	22.46	3.22	0.75	0.294063927	0	1	0	0	0	0	0	1	1	2	1	4	NA	NA	NA	0	10	NA	NA	NA	3	1	1	1	1	1	1	7	38	2	6	5	0
27	28	21.26	9.28	14.8932	NA	6.79	NA	0.17	NA	0	1	1	0	0	0	0	0	0	1	1	NA	1	1	1400	10	13	1106	0.34	5	3	1	2	1	1	1	1	1	38	2	3	3	0
29	30	22.27	10.85	7.2	NA	17.12	1.13	0.58	0.104147465	0	2	0	0	0	0	0	1	1	1	1	NA	6	1	1050	7	9	631	1.28	2	3	1	1	NA	0	0	0	1	NA	NA	NA	NA	NA
36	38	22.86	5.23	19.98	NA	10.72	5.83	0.99	1.114722753	0	2	1	0	0	0	0	0	0	1	1	NA	2	1	2475	11	5	2521	1.74	13	3	1	3	NA	0	0	0	3	NA	NA	6	5	NA
30	30	21.36	12.64	11.7	NA	12.01	3.67	0.38	0.290348101	0	2	NA	1	NA	NA	NA	NA	NA	1	1	NA	1	1	3150	12	13	3975	1.01	7	NA	NA	2	NA	0	0	0	5	NA	NA	2	5	NA
31	31	27.22	6.4	7.83	NA	5.76	15.4	0.12	2.40625	0	2	1	0	0	0	0	0	0	1	1	NA	1	1	3675	14	7	3096	1.28	3	3	1	2	1	1	1	1	2	37	2	12	12	0
34	36	22.04	10.1	1.8	NA	3.4	18.18	0.81	1.8	0	2	NA	1	NA	NA	NA	NA	NA	1	1	NA	6	1	3600	11	10	2948	0.8	7	NA	NA	2	NA	0	0	0	5	NA	NA	NA	NA	NA
28	30	20.31	7.16	1.53	NA	12.86	3.4	0.78	0.474860335	0	1	1	0	0	1	0	0	0	1	2	NA	6	1	2700	12	13	3096	1.28	14	3	1	3	NA	0	0	0	7	NA	NA	8	10	NA
26	25	19.6	7.54	9.45	NA	20.84	4.17	0.9	0.553050398	0	1	1	0	0	0	0	0	0	1	1	NA	1	1	2587.5	11	10	2447	1.26	9	3	1	2	1	1	1	1	0.25	37	2	5	3	0
39	40	25.39	7.65	7.2	2.542	3.77	0.34	NA	0.044444444	0	2	1	0	0	0	0	0	0	1	1	NA	1	1	2475	11	12	5060	2.46	11	3	1	3	NA	0	0	0	1	NA	NA	NA	NA	NA
28	26	NA	6.83	26.73	NA	15.07	4.74	0.14	0.693997072	0	1	1	0	0	0	0	0	0	1	1	NA	1	1	2175	12	10	4828	1.22	23	3	1	2	NA	0	0	0	3	NA	NA	NA	NA	NA
28	28	22.04	10.53	21.6	NA	6.45	2.96	0.17	0.281101614	0	1	NA	1	NA	NA	NA	NA	NA	1	3	NA	1	2	3825	11	13	2892	1.05	8	NA	NA	3	1	1	1	1	2	36	1	5	4	0
39	36	24.61	10.25	17.1	NA	10.53	5.85	0.9	0.570731707	0	2	1	0	0	0	0	0	0	1	1	NA	1	1	4050	13	11	3672	1.06	14	3	1	3	NA	0	0	0	14	NA	NA	12	10	NA
39	38	21.98	9.18	11.7	NA	19.01	4.35	0.55	0.473856209	0	1	1	0	0	0	0	0	0	1	2	NA	1	1	2400	10	9	2196	0.7	6	3	1	3	NA	0	0	0	10	NA	NA	5	4	NA
27	27	21.01	7.25	3.51	NA	30.3	3.75	0.21	0.517241379	0	2	1	0	0	0	0	0	0	1	1	NA	1	1	4125	13	11	4828	1.48	9	NA	NA	2	NA	0	0	0	2	NA	NA	NA	NA	NA
26	27	24.77	6.82	9.72	NA	23.58	5.24	0.13	0.768328446	0	2	0	0	0	0	0	1	1	1	2	NA	2	1	3637.5	15	11	3813	1.28	12	3	1	3	1	1	1	0	9	NA	NA	4	6	1
24	30	19.53	6.08	13.5	NA	30.28	1.85	0.14	0.304276316	0	2	1	0	0	0	0	0	0	2	3	1	NA	NA	NA	0	9	NA	NA	NA	3	1	3	NA	0	0	0	1	NA	NA	7	5	NA
29	29	33.91	10.26	14.4	NA	14.07	5.49	0.87	0.535087719	0	2	1	0	0	0	0	0	0	1	1	NA	1	1	6750	19	10	2544	0.61	13	3	1	2	1	1	1	1	5	37	2	7	9	0
35	38	21.48	8.34	13.23	NA	16.26	4.92	0.81	0.589928058	0	2	1	0	0	0	0	0	0	2	1	1	NA	NA	NA	0	9	NA	NA	NA	3	1	3	NA	0	0	0	7	NA	NA	6	3	NA
27	29	22.27	8.43	7.83	NA	9.42	5.28	0.14	0.62633452	0	1	1	0	0	0	0	0	0	1	3	NA	2	1	3075	12	11	1779	1.07	13	3	1	3	NA	0	0	0	3	NA	NA	5	6	NA
29	27	19.83	6.97	11.34	NA	14.18	17	NA	2.43902439	0	1	NA	1	NA	NA	NA	NA	NA	1	1	NA	2	2	2100	13	12	1484	0.93	15	3	1	2	NA	0	0	0	1	NA	NA	12	12	NA
34	33	29.3	7.4	9.99	NA	7.18	2.33	NA	0.314864865	0	2	1	0	0	0	0	0	0	1	1	NA	1	1	1875	8	11	3096	1.3	12	3	1	2	1	1	1	1	1	38	2	6	5	0
28	30	27.41	9.2	34.29	NA	12.43	4.04	0.13	0.439130435	0	2	1	1	0	0	0	0	0	1	1	NA	1	2	1575	8	9	1386	1.28	4	3	1	2	1	1	1	1	6	36	1	7	6	0
32	33	18.82	10.99	12.96	NA	16.22	6.49	0.93	0.590536852	0	1	0	0	0	0	0	1	1	2	1	1	NA	NA	NA	0	8.5	NA	NA	NA	3	1	2	4	0	1	0	7	NA	NA	5	5	1
26	26	16.53	7.61	8.1	NA	13.53	8.03	0.11	1.055190539	0	1	1	0	0	0	0	0	0	1	1	NA	1	1	2025	12	7	5060	1.31	10	3	1	2	NA	0	0	0	4	NA	NA	7	7	NA
33	42	22.04	8.51	7.56	NA	11.67	2.07	0.99	0.243243243	0	2	1	0	0	0	0	0	0	1	1	NA	1	1	1500	8	NA	2610	1.2	8	3	1	2	NA	0	0	0	2	NA	NA	6	5	NA
33	29	22.89	5.23	12.96	NA	23.61	4.28	0.14	0.818355641	0	1	1	0	0	0	0	0	0	1	1	NA	1	1	2250	10	9	3096	1.28	12	3	1	2	1	1	1	0	10	NA	NA	6	10	1
27	26	27.55	6.97	8.37	NA	10.14	20.1	0.69	2.883787661	0	1	1	0	0	0	0	0	0	1	1	NA	1	1	1860	10	16	1820	0.96	6	3	1	2	NA	0	0	0	2	NA	NA	4	2	NA
30	30	21.51	10.76	11.61	NA	17.82	3.63	0.58	0.337360595	0	2	1	0	0	0	0	0	0	1	1	NA	2	1	2475	9	11	3066	0.69	13	NA	NA	2	1	1	1	1	1	4	2	4	1	0
35	38	27.06	9.86	8.91	NA	32.22	4.81	0.64	0.487829615	0	2	NA	1	NA	NA	NA	NA	NA	1	1	NA	1	2	2025	9	14	5060	1.34	13	3	1	2	1	1	1	1	1	37	2	5	3	0
26	28	22.04	6.59	16.74	NA	9.79	9.69	0.15	1.470409712	0	2	0	0	0	0	0	1	NA	1	1	NA	2	1	1800	9	8	2123	1.28	8	3	1	2	4	0	1	0	1	NA	NA	10	10	1
31	33	27.34	7.48	18.36	NA	10.54	2.66	0.14	0.355614973	0	1	1	0	0	0	0	0	0	1	1	NA	1	1	1912.5	10	13	2961	0.56	7	3	1	2	NA	0	0	0	11	NA	NA	4	8	NA
41	40	26.17	8.5	9.45	NA	9.55	2.16	0.21	0.254117647	0	1	1	0	0	0	0	0	0	1	1	NA	6	1	1800	8	8	183	0.75	2	3	1	1	NA	0	0	0	2	NA	NA	1	1	NA
27	27	22.58	6.15	12.15	NA	17.87	4.71	0.99	0.765853659	0	1	0	0	0	0	1	0	1	1	1	NA	1	1	1200	8	13	3421	1.28	10	3	1	2	1	1	1	1	7	39	2	5	12	0
29	26	23.59	8.31	6.48	NA	19.77	3.44	0.14	0.413959085	0	1	1	1	0	0	0	0	0	1	1	NA	1	2	1950	10	7	5060	1.53	12	3	1	2	1	1	1	1	2	37	2	3	2	0
28	27	26.67	5.48	12.96	NA	10.48	3.92	0.73	0.715328467	0	1	NA	1	NA	NA	NA	NA	NA	2	1	1	NA	NA	NA	0	10	NA	NA	NA	3	1	3	1	1	1	1	1	38	2	NA	NA	0
28	25	29.69	1.2	85.5	2.914	24.9	1.48	0.21	1.233333333	0	1	NA	1	NA	NA	NA	NA	NA	2	1	1	NA	NA	NA	0	9	NA	NA	NA	3	1	3	NA	0	0	0	4	NA	NA	12	12	NA
28	27	31.11	6.59	9.18	NA	15.35	5.77	0.12	0.875569044	0	1	1	0	0	0	0	0	0	2	2	1	NA	NA	NA	0	11	NA	NA	NA	3	1	3	NA	0	0	0	1	NA	NA	8	6	NA
26	28	20.83	6.18	1.53	NA	28.92	7.79	0.15	1.260517799	0	1	1	0	0	0	0	0	0	2	2	1	NA	NA	NA	0	8	NA	NA	NA	3	1	3	1	1	1	0	1	NA	NA	5	7	1
35	32	23.12	7.31	8.1	NA	17.78	4.77	0.12	0.65253078	0	1	1	0	0	0	0	0	0	2	3	4	NA	NA	NA	0	10	NA	NA	NA	4	1	2	NA	0	0	0	3	NA	NA	NA	NA	NA
23	24	25.71	6.53	12.42	NA	22.5	4.7	0.18	0.719754977	0	1	0	0	0	0	0	1	1	2	1	1	NA	NA	NA	0	9	NA	NA	NA	3	1	3	1	1	1	1	2	33	1	4	5	0
28	30	23.51	7.44	15.93	NA	10.28	10.79	0.13	1.450268817	0	1	1	0	0	0	0	0	0	2	1	1	NA	NA	NA	0	10	NA	NA	NA	3	1	2	1	1	1	1	8	38	2	12	12	0
45	46	22.6	9.35	1.8	NA	17.12	3.8	0.84	0.406417112	0	2	0	0	0	0	1	0	1	2	1	1	NA	NA	NA	0	7	NA	NA	NA	3	1	2	NA	0	0	0	0.33	NA	NA	2	1	NA
26	26	23.44	5.75	12.96	NA	21.78	3.79	0.12	0.659130435	0	1	1	1	0	0	0	0	0	1	1	NA	1	2	1350	9	13	3096	1.28	12	3	1	2	NA	0	0	0	4	NA	NA	12	12	NA
32	32	25.1	10.05	11.61	NA	10.86	2.64	0.7	0.262686567	0	2	1	0	0	0	0	0	0	1	1	NA	1	1	2700	10	12	3096	1.28	5	3	1	2	1	1	1	1	4	37	2	5	6	0
32	34	24.17	9.88	15.12	NA	21.61	2.32	0.14	0.234817814	0	1	1	0	0	0	0	0	0	1	1	NA	2	1	2250	10	9	3096	1.28	2	3	1	1	NA	0	0	0	6	NA	NA	5	6	NA
26	28	28.23	7.2	13.5	NA	10.11	3.09	0.14	0.429166667	0	2	1	0	0	0	0	0	0	1	2	NA	2	1	2925	13	6	3096	1.28	11	3	1	3	1	1	1	1	0.33	39	2	7	8	0
26	28	25.39	10.9	7.29	NA	23.69	5.18	0.14	0.475229358	0	1	NA	NA	NA	NA	NA	NA	NA	2	1	1	NA	NA	NA	0	12	NA	NA	NA	3	1	2	NA	0	0	0	5	NA	NA	NA	NA	NA
26	30	22.22	11.82	13.5	NA	10.66	4.37	0.55	0.369712352	0	1	NA	1	NA	NA	NA	NA	NA	1	1	NA	1	2	2700	11	14	3330	1.01	6	3	1	2	NA	0	0	0	3	NA	NA	NA	NA	NA
33	32	19.53	7.56	7.29	NA	12.85	4.06	0.14	0.537037037	0	1	NA	1	NA	NA	NA	NA	NA	1	1	NA	1	2	2475	11	14	4789	1.28	7	3	1	2	NA	0	0	0	5	NA	NA	5	6	NA
24	25	18.36	7.27	9.45	NA	11.85	7.42	0.11	1.020632737	0	1	NA	1	NA	NA	NA	NA	NA	1	1	NA	1	2	1500	10	9	3495	0.96	11	3	1	2	1	1	1	1	2	37	2	8	8	0
26	30	29.75	5.31	14.4	NA	14.82	3.14	0.14	0.5913371	0	2	1	0	0	0	0	0	0	1	1	NA	1	1	1755	12	13	3096	1.28	13	3	1	2	1	1	1	0	1.5	NA	NA	12	9	1
27	28	20.96	9.21	11.88	NA	22.72	2.1	0.14	0.228013029	0	1	1	0	0	0	0	0	0	1	1	NA	1	1	1875	10	14	3096	1.28	13	3	1	2	NA	0	0	0	5	NA	NA	7	8	NA
25	25	20.2	9.25	9.18	NA	8.55	7.16	0.93	0.774054054	0	1	1	0	0	0	0	0	0	1	1	NA	1	1	1350	10	9	3096	1.28	17	3	1	2	1	1	1	1	3	38	2	12	12	0
26	29	19.2	7.74	23.76	NA	1.76	5.56	0.12	0.718346253	0	1	1	0	0	0	0	0	0	1	1	NA	1	1	2250	10	8	5060	1.94	6	3	1	3	NA	0	0	0	0.33	NA	NA	NA	NA	NA
24	25	19.53	9.26	12.69	NA	12.5	3.29	0.14	0.355291577	0	1	1	0	0	0	0	0	0	1	1	NA	1	1	2475	11	6	3096	1.28	11	3	1	2	NA	0	0	0	3	NA	NA	NA	NA	NA
40	44	23.19	6.95	17.1	NA	8.61	2.47	0.64	0.355395683	0	2	NA	1	NA	NA	NA	NA	NA	1	1	NA	1	2	2850	11	17	3096	1.28	4	3	1	3	NA	0	0	0	1	NA	NA	2	NA	NA
27	29	21.48	5.48	14.58	NA	35.19	3.31	0.15	0.604014599	0	1	0	0	0	1	0	0	0	1	1	NA	2	1	3675	13	12	3096	1.28	9	3	1	2	NA	0	0	0	2	NA	NA	4	4	NA
29	30	22.03	6.58	42.93	2.299	18.06	7.52	0.13	1.142857143	0	2	0	0	0	0	1	0	1	2	2	1	NA	NA	NA	0	10	NA	NA	NA	4	1	3	NA	0	0	0	1	NA	NA	4	6	NA
24	25	21.08	7.64	8.1	NA	9.42	4.39	0.75	0.57460733	0	1	1	0	0	0	0	0	0	2	1	1	NA	NA	NA	0	10	NA	NA	NA	3	1	3	1	1	1	0	2	NA	NA	8	8	1
29	28	26.57	7.57	7.56	NA	5.92	3.86	0.17	0.50990753	0	1	NA	1	NA	NA	NA	NA	NA	1	1	NA	1	2	2925	13	13	3096	1.28	18	3	1	2	1	1	1	1	7	38	2	6	7	0
29	40	20.7	11.02	14.31	NA	13.74	4.3	NA	0.390199637	0	2	1	0	0	0	0	0	0	1	1	NA	1	1	2475	11	13	4265	0.59	8	3	1	2	1	1	1	1	5	4	2	5	5	0
33	34	29.3	6.68	7.29	NA	5.47	4.63	0.21	0.693113772	0	2	0	0	0	0	1	0	1	1	1	NA	1	1	3525	13	16	3096	1.28	11	3	1	2	NA	0	0	0	5	NA	NA	6	6	NA
27	27	24.17	2.66	8.64	NA	4.81	1.72	0.29	0.646616541	0	2	1	0	0	0	0	0	0	1	1	NA	1	1	2587.5	11	14	5060	1.43	13	3	1	2	1	1	1	1	3	38	2	4	NA	0
22	22	20.7	10.58	18.9	NA	11.1	5.4	0.17	0.510396975	0	1	NA	1	NA	NA	NA	NA	NA	1	1	NA	1	2	2475	11	14	5060	1.1	10	3	1	2	NA	0	0	0	3	NA	NA	4	5	NA
32	32	25.39	6.12	8.91	NA	32.89	2.29	0.13	0.374183007	0	2	NA	NA	NA	NA	NA	NA	NA	2	1	1	NA	NA	NA	0	8	NA	NA	NA	3	1	2	NA	0	0	0	2	NA	NA	NA	NA	NA
25	25	25.59	8.04	15.66	NA	11.1	4.91	0.17	0.610696517	0	2	1	0	0	0	0	0	0	2	1	4	NA	NA	NA	0	9	NA	NA	NA	3	1	3	1	1	1	1	2	37	2	NA	NA	0
30	26	26.23	6.95	6.21	NA	7.01	9.78	0.17	1.407194245	0	1	1	0	0	0	0	0	0	1	1	NA	2	1	3150	14	23	3096	1.28	15	3	1	2	NA	0	0	0	3	NA	NA	NA	NA	NA
25	30	28.52	8.11	9.72	NA	7.44	7.87	0.12	0.970406905	0	1	0	0	0	0	1	0	1	1	1	NA	2	1	2925	15	12	3096	1.28	16	3	1	2	1	1	1	1	5	38	2	12	12	0
32	32	19.53	8.09	1.8	NA	26.74	4.66	NA	0.576019778	0	1	0	0	0	0	0	1	1	1	2	NA	6	1	2850	12	8	3096	1.28	5	3	1	2	1	1	1	1	5	37	2	5	5	0
33	35	21.88	8.25	17.55	NA	13.92	4.48	0.44	0.543030303	0	1	NA	1	NA	NA	NA	NA	NA	1	2	NA	1	2	4800	13	15	3898	1.28	6	3	1	1	NA	0	0	0	3	NA	NA	NA	NA	NA
32	53	28.34	4.77	11.61	NA	6.59	1.37	0.12	0.28721174	0	2	1	0	0	0	0	0	0	2	4	2	NA	NA	NA	0	12	NA	NA	NA	3	1	3	1	1	1	1	10	36	1	7	6	0
27	31	25.39	6.92	15.39	0.2914	16.95	2	0.14	0.289017341	0	1	1	0	0	0	0	0	0	2	3	1	NA	NA	NA	0	9	NA	NA	NA	3	1	3	1	1	1	1	4	38	2	6	10	0
35	56	26.67	3.55	28.35	NA	13.66	0.78	0.93	0.21971831	0	2	1	0	0	0	0	0	0	1	1	NA	1	1	3000	10	6	3096	1.28	4	3	1	3	NA	0	0	0	9	NA	NA	NA	4	NA
36	37	20.03	6.25	2.25	0.3224	12.67	4.06	0.12	0.6496	0	2	1	0	0	0	0	0	0	2	1	1	NA	NA	NA	0	8	NA	NA	NA	3	1	3	2	1	1	0	10	NA	NA	4	NA	NA
34	33	21.09	6.16	7.56	NA	10.07	6.4	0.17	1.038961039	0	1	1	0	0	0	0	0	0	1	1	NA	1	1	1875	10	6	3096	1.28	18	3	1	2	NA	0	0	0	1	NA	NA	9	8	NA
35	35	24.77	4.55	1.53	NA	12.55	3.68	0.99	0.808791209	0	2	1	1	0	0	0	0	0	1	2	NA	1	2	1725	7	11	468	0.34	3	3	1	3	NA	0	0	0	3	NA	NA	4	3	NA
22	23	20.2	7.95	8.64	NA	10.87	4.25	0.16	0.534591195	0	1	1	0	0	0	0	0	0	2	1	NA	NA	NA	112.5	3	13	NA	NA	NA	3	1	3	1	1	1	1	1	38	2	NA	NA	0
27	29	22.58	6.3	3.51	0.3658	18.91	1.39	0.17	0.220634921	0	1	1	0	0	0	0	0	0	2	2	1	NA	NA	NA	0	14	NA	NA	NA	4	1	2	1	1	1	1	2	38	2	8	10	0
26	30	20.28	10.41	14.31	0.3441	14.73	4.65	0.78	0.446685879	0	1	1	1	0	0	0	0	0	1	1	NA	2	2	3075	12	10	3698	1.28	19	3	1	2	1	1	1	1	2	39	2	5	5	0
25	26	19.98	5.81	6.75	NA	8.75	2.14	0.13	0.368330465	0	2	1	0	0	0	0	0	0	2	2	1	NA	NA	NA	0	8	NA	NA	NA	4	1	3	1	1	1	1	1	34	1	NA	NA	0
31	30	21.97	8.65	8.1	NA	14.09	4.16	0.11	0.480924855	0	1	0	0	0	0	0	1	NA	2	1	1	NA	NA	NA	0	9	NA	NA	NA	3	1	3	1	1	1	1	4	4	2	6	6	0
24	27	24.51	5.52	6.48	NA	4.81	8.32	0.17	1.507246377	0	1	1	0	0	0	0	0	0	1	1	NA	1	1	1650	11	7	2018	0.45	9	3	1	2	NA	0	0	0	3	NA	NA	7	12	NA
27	26	19.59	7.45	18.36	NA	23.95	6.33	0.96	0.84966443	0	1	1	0	0	0	0	0	0	1	1	NA	1	1	1800	11	11	3096	1.28	8	3	1	2	NA	0	0	0	2	NA	NA	6	5	NA
33	36	21.72	9.93	8.37	NA	12.24	6.11	0.44	0.61530715	0	1	0	0	0	1	0	0	0	1	1	NA	2	1	3900	14	11	1698	0.45	8	3	1	2	1	1	1	1	8	37	2	NA	NA	0
27	28	19.47	7.53	1.26	NA	27.64	1.89	0.87	0.250996016	0	1	NA	1	NA	NA	NA	NA	NA	1	1	NA	1	2	3075	13	11	3096	1.28	12	3	1	2	1	1	1	0	6	NA	NA	8	7	1
26	26	22.89	5.49	7.2	4.5446	16.26	4.86	0.14	0.885245902	0	2	1	0	0	0	0	0	0	2	2	1	NA	NA	NA	0	10	NA	NA	NA	4	1	3	NA	0	0	0	3	NA	NA	12	12	NA
26	27	19.36	7.63	8.1	NA	14.66	4.08	0.24	0.534731324	0	1	1	0	0	0	0	0	0	2	1	1	NA	NA	NA	0	9	NA	NA	NA	4	1	3	1	1	1	0	3	NA	NA	12	7	1
31	32	19.49	6.81	11.88	NA	5.03	2.93	0.93	0.430249633	0	2	1	0	0	0	0	0	0	2	2	1	NA	NA	NA	0	11	NA	NA	NA	5	2	1	1	1	1	0	1	NA	NA	12	12	NA
33	37	21.48	7.61	12.42	NA	15.67	3.11	NA	0.408672799	0	2	1	0	0	0	0	0	0	1	1	NA	1	1	3675	12	10	3096	1.28	11	3	1	3	1	1	1	1	3	39	2	7	8	0
29	32	18.29	8.27	14.4	NA	26.88	6.32	0.12	0.764207981	0	2	1	0	0	0	0	0	0	1	1	NA	1	1	2475	11	7	3096	1.28	10	3	1	2	NA	0	0	0	3	NA	NA	NA	NA	NA
37	37	24.17	9.34	7.56	NA	13.11	2.8	0.81	0.299785867	0	1	0	0	0	0	0	1	NA	1	3	NA	2	2	3600	12	14	3096	1.28	11	3	1	3	1	1	1	1	13	4	2	8	8	0
32	37	20.78	8.35	5.94	NA	8.81	1.55	0.93	0.185628743	0	2	1	0	0	0	0	0	0	1	2	NA	2	1	2250	10	14	3096	1.28	5	3	1	3	1	1	1	1	2	36	1	3	5	0
36	41	19.98	5.13	7.2	NA	15.47	4.52	0.96	0.881091618	0	2	1	0	0	0	0	0	0	2	1	NA	NA	NA	75	2	8	NA	NA	NA	3	1	3	NA	0	0	0	1	NA	NA	5	NA	NA
32	52	26.03	6.85	19.17	0.2387	10.43	1.99	0.13	0.290510949	0	1	1	0	0	0	0	0	0	2	1	2	NA	NA	NA	0	11	NA	NA	NA	3	1	3	NA	0	0	0	5	NA	NA	3	5	NA
26	28	24.46	9.19	5.94	NA	16.01	5.81	0.17	0.632208923	0	1	1	0	0	0	0	0	0	1	1	NA	1	1	2250	11	8	5060	1.28	18	3	1	2	NA	0	0	0	0.25	NA	NA	7	5	NA
22	24	28.69	6.8	6.75	NA	26.47	2.23	0.87	0.327941176	0	2	1	0	0	0	0	0	0	1	1	NA	1	1	2475	11	11	3096	1.28	10	3	1	2	1	1	1	0	1	NA	NA	9	7	1
32	31	18.75	12.96	11.88	NA	10.35	7.92	0.9	0.611111111	0	1	1	0	0	0	0	0	0	1	1	NA	1	1	3375	15	13	3096	1.28	3	3	1	2	NA	0	0	0	2	NA	NA	8	6	NA
25	27	17.71	6.04	7.83	NA	14.64	2.92	0.96	0.483443709	0	1	1	0	0	0	0	0	0	1	1	NA	1	1	2250	10	11	3096	1.28	6	3	1	2	NA	0	0	0	5	NA	NA	NA	6	NA
28	29	19.15	9.11	3.51	NA	28.38	4.48	0.14	0.491767289	0	2	NA	NA	NA	NA	NA	NA	NA	1	2	NA	2	1	2325	11	6	3096	1.28	9	3	1	1	NA	0	0	0	3	NA	NA	5	6	NA
33	35	22.04	8.82	9.99	NA	11.02	5.54	0.99	0.628117914	0	1	1	0	0	1	0	0	0	1	1	NA	2	1	3150	13	11	3096	1.28	15	3	1	2	1	1	1	1	3	4	2	6	6	0
30	36	22.58	8.37	8.91	NA	7.68	3.64	0.13	0.434886499	0	1	1	0	0	0	0	0	0	1	2	NA	1	1	3975	12	10	1972	1.01	4	3	1	2	NA	0	0	0	3	NA	NA	5	4	NA
31	29	22.22	7.38	12.15	NA	11.43	4.46	0.69	0.604336043	0	1	1	1	0	0	0	0	0	1	2	NA	2	2	2700	13	10	2457	1.05	19	3	1	3	1	1	1	1	7	4	2	4	6	0
33	33	24.77	6.2	12.69	NA	10.41	2.76	0.14	0.44516129	0	1	1	0	0	0	0	0	0	1	1	NA	1	1	1725	11	10	3096	1.28	11	3	1	2	NA	0	0	0	6	NA	NA	7	5	NA
26	29	22.04	9.07	8.91	NA	10.56	4.19	0.12	0.461962514	0	1	1	0	0	1	0	0	0	1	1	NA	1	1	2475	11	13	3096	1.28	10	3	1	2	1	1	1	1	2.5	38	2	5	6	0
30	29	28.58	6.53	7.56	NA	21.93	7.57	0.16	1.159264931	0	2	NA	1	NA	NA	NA	NA	NA	1	1	NA	1	2	1950	12	11	3096	1.28	17	3	1	2	1	1	1	1	1	4	2	10	10	0
31	32	22.86	6.38	27.54	NA	7.89	3.26	0.11	0.510971787	0	2	0	0	0	0	1	0	1	1	1	NA	1	1	2025	8	7	1180	1.28	4	3	1	2	1	1	1	1	4	38	2	4	3	0
30	30	25.39	7.49	5.4	0.3658	1.18	3.18	0.9	0.424566088	0	1	0	0	0	0	1	0	1	2	1	1	NA	NA	NA	0	13	NA	NA	NA	4	1	1	NA	0	0	0	7	NA	NA	2	3	NA
32	33	NA	7.56	23.49	NA	6.44	2.69	0.52	0.355820106	0	2	1	1	0	0	0	0	0	2	1	1	NA	NA	NA	0	9	NA	NA	NA	4	1	3	NA	0	0	0	4	NA	NA	2	3	NA
28	28	19.03	10.1	1.53	0.2573	10.72	8.01	0.9	0.793069307	0	1	1	0	0	0	0	0	0	2	1	1	NA	NA	NA	0	8	NA	NA	NA	3	1	2	NA	0	0	0	4	NA	NA	NA	6	NA
31	28	21.48	13.75	6.21	NA	12.28	6.23	0.93	0.453090909	0	2	1	0	0	0	0	0	0	1	1	NA	1	1	2700	12	10	3096	1.28	15	3	1	2	1	1	1	1	2	39	2	5	10	0
27	26	22.04	8.34	9.72	0.3441	5.89	4.37	0.16	0.523980815	0	2	NA	1	NA	NA	NA	NA	NA	1	2	NA	1	2	3600	12	12	3096	1.28	20	3	1	3	NA	0	0	0	2	NA	NA	4	2	NA
31	32	22.43	10.13	9.45	NA	10.36	2.57	0.78	0.253701876	0	2	1	0	0	0	0	0	0	1	4	NA	6	1	825	5	6	3096	1.28	1	3	1	1	1	1	1	1	0.58	4	2	NA	NA	0
26	28	20.96	10.62	1.53	NA	9.5	4.41	0.14	0.415254237	0	1	0	0	0	0	1	0	1	1	1	NA	1	1	2550	10	9	3096	1.28	10	3	1	2	1	1	1	0	2	NA	NA	NA	NA	1
26	27	25.3	11.3	7.83	NA	15.95	7.62	0.11	0.674336283	0	1	1	0	0	0	0	0	0	1	1	NA	1	1	2600	13	11	3096	1.28	15	3	1	2	NA	0	0	0	5	NA	NA	NA	NA	NA
26	26	22.58	7.46	11.61	NA	15.73	5.4	0.19	0.72386059	0	1	1	0	0	0	1	0	1	1	1	NA	1	1	2025	9	11	3096	1.28	4	3	1	2	1	1	1	1	2.5	41	2	NA	NA	0
25	25	23.44	9.06	1.26	NA	7.7	8.07	0.9	0.890728477	0	1	NA	NA	NA	NA	NA	NA	NA	1	1	NA	2	1	3225	12	15	3096	1.28	16	3	1	2	NA	0	0	0	2	NA	NA	6	9	NA
32	34	17.15	9.34	18.9	0.2635	28.58	6.61	0.11	0.707708779	0	1	1	1	0	0	0	0	0	1	2	NA	1	2	4200	13	9	3096	1.28	11	3	1	3	NA	0	0	0	6	NA	NA	5	4	NA
32	30	22.89	11.21	16.2	NA	8.53	4.81	0.14	0.429081178	0	2	1	0	0	1	0	0	0	1	1	NA	2	1	2700	12	9	3096	1.28	16	3	1	2	NA	0	0	0	2	NA	NA	4	7	NA
30	33	22.22	6.07	3.24	NA	17.5	4.6	0.44	0.757825371	0	1	NA	1	NA	NA	NA	NA	NA	1	1	NA	1	2	1500	10	13	3096	1.28	15	3	1	2	4	0	1	0	10	NA	NA	8	8	1
32	35	17.78	7.67	11.88	NA	11.89	5.23	0.26	0.681877445	0	1	0	0	0	0	0	1	NA	1	1	NA	1	1	1500	10	11	3096	1.28	12	3	1	2	1	1	1	1	10	34	1	7	7	0
39	41	25.71	9.08	8.37	NA	11.16	4.22	0.69	0.464757709	0	2	1	0	0	0	0	0	0	1	1	NA	1	1	3225	12	14	3096	1.28	9	3	1	3	1	1	1	1	3	37	2	4	6	0
33	32	21.51	7.58	7.83	NA	5.06	7.5	0.29	0.98944591	0	1	0	0	0	0	0	1	NA	1	1	NA	1	1	1425	9	10	3096	1.28	14	3	1	2	1	1	1	1	8	34	1	4	6	0
26	26	26.71	7.18	9.72	NA	11.51	4.62	0.84	0.643454039	0	2	1	0	0	0	0	0	0	1	1	NA	1	1	2325	12	9	3096	1.28	8	3	1	2	NA	0	0	0	3	NA	NA	8	12	NA
32	35	20.96	9.03	19.44	0.531	47.43	4.79	0.12	0.530454042	0	1	0	0	0	0	0	1	1	2	2	1	NA	NA	NA	0	9	NA	NA	NA	4	1	3	1	1	1	1	6	4	2	NA	NA	0
36	25	25.1	4.72	16.2	NA	18.93	2.44	0.99	0.516949153	0	1	1	0	0	0	0	0	0	1	1	NA	1	1	2850	10	15	2473	1.04	10	3	1	2	NA	0	0	0	12	NA	NA	NA	NA	NA
32	36	20.76	6.33	2.52	NA	6.27	4.68	0.16	0.739336493	0	2	1	0	0	0	0	0	0	1	1	NA	1	1	3075	11	9	5060	1.37	16	3	1	2	1	1	1	1	8	38	2	7	8	0
26	26	24.97	7	9.18	NA	7.35	2.44	0.12	0.348571429	0	1	1	0	0	0	0	0	0	1	1	NA	2	1	4050	14	12	1521	0.83	6	3	1	2	NA	0	0	0	0.5	NA	NA	NA	NA	NA
31	30	24.61	12.32	14.4	NA	18.48	7.88	0.81	0.63961039	0	1	NA	NA	NA	NA	NA	NA	NA	1	1	NA	1	1	3225	13	11	5060	1	16	3	1	1	NA	0	0	0	7	NA	NA	10	7	NA
24	28	19.83	7.48	1.53	NA	7.6	4.65	0.17	0.621657754	0	1	NA	1	NA	NA	NA	NA	NA	1	1	NA	1	2	1430	10	12	3001	0.74	14	3	1	2	1	1	1	1	1	38	2	6	5	0
31	32	21.51	5.15	14.4	NA	10.98	6.21	0.7	1.205825243	0	1	0	0	0	0	0	1	NA	1	1	NA	1	1	2325	8	9	1248	0.56	3	3	1	1	1	1	1	1	7	38	2	5	6	0
34	36	25.39	2.58	43.74	NA	10.11	3.6	0.21	1.395348837	0	2	1	0	0	0	0	0	0	1	1	NA	3	1	1500	10	10	5060	0.78	14	3	1	2	1	1	1	0	1	NA	NA	NA	NA	1
32	36	24.2	6.23	14.31	NA	6.63	3.26	0.13	0.523274478	0	2	1	0	0	0	0	0	0	1	1	NA	1	1	1975	10	11	3096	1.28	19	3	1	2	1	1	1	0	1.5	NA	NA	4	3	1
24	26	17.26	7.4	13.23	NA	16.85	9.27	0.18	1.252702703	0	1	NA	1	NA	NA	NA	NA	NA	1	1	NA	1	2	1575	10	10	4084	1.61	15	3	1	2	1	1	1	1	1	37	2	4	6	0
36	35	NA	10.11	14.4	NA	21.46	5.61	0.14	0.554896142	0	1	1	0	0	0	0	0	0	1	1	NA	1	1	3150	12	8	2911	1.18	10	3	1	3	NA	0	0	0	10	NA	NA	7	7	NA
28	27	31.25	9.94	6.48	NA	17.45	2.5	0.13	0.251509054	0	1	1	0	0	0	0	0	0	2	1	1	NA	NA	NA	0	9	NA	NA	NA	3	1	2	2	1	1	0	2.5	NA	NA	NA	NA	NA
31	28	19.56	6.5	8.91	NA	11.28	3.68	0.12	0.566153846	0	1	1	0	0	0	0	0	0	2	1	1	NA	NA	NA	0	9	NA	NA	NA	3	1	2	1	1	1	1	4	38	2	7	8	0
32	28	21.36	8.22	8.37	NA	12.83	5.52	0.58	0.671532847	0	1	1	0	0	0	0	0	0	2	2	2	NA	NA	NA	0	13	NA	NA	NA	3	1	1	1	1	1	1	5	38	2	6	4	0
24	25	21.6	5.52	6.75	NA	15.77	4.14	0.16	0.75	0	2	1	0	0	0	0	0	0	2	2	1	NA	NA	NA	0	9	NA	NA	NA	3	1	3	NA	0	0	0	5	NA	NA	7	6	NA
26	26	30.11	6.38	14.4	NA	13.07	8.25	0.11	1.293103448	0	1	NA	1	NA	NA	NA	NA	NA	2	1	1	NA	NA	NA	0	12	NA	NA	NA	3	1	2	1	1	1	1	3	34	1	4	6	0
24	27	22.04	10.64	1.53	NA	9.27	7.41	0.14	0.696428571	0	2	1	0	0	0	0	0	0	1	1	NA	1	1	1800	11	10	3096	1.28	11	3	1	2	1	1	1	1	1	38	2	6	6	0
31	33	27.34	5.65	13.5	NA	12.96	2.55	0.69	0.451327434	0	1	1	0	0	0	0	0	0	1	1	NA	1	1	2325	12	11	4801	0.49	9	3	1	2	1	1	1	1	7	35	1	7	6	0
31	30	21.72	6.05	7.2	NA	6.19	5.63	0.46	0.930578512	0	1	0	0	0	1	0	0	0	1	1	NA	2	1	3900	15	11	3096	1.28	10	3	1	2	NA	0	0	0	5	NA	NA	3	5	NA
21	23	33.2	6.32	7.2	NA	9.88	3.4	0.55	0.537974684	0	1	0	0	0	0	0	1	NA	1	2	NA	1	2	2475	11	10	3096	1.28	19	3	1	3	1	1	1	1	2	38	2	NA	NA	0
30	34	19.94	7.89	8.1	NA	14.2	5.39	0.16	0.683143219	0	1	1	0	0	0	0	0	0	1	2	NA	2	1	2475	11	10	3096	1.28	15	3	1	3	1	1	1	1	1	36	1	5	5	0
26	26	19.81	8.41	7.83	NA	14.66	7.42	0.78	0.882282996	0	1	NA	1	NA	NA	NA	NA	NA	1	1	NA	1	2	1800	12	11	3096	1.28	24	3	1	2	1	1	1	1	2	4	2	12	12	0
29	30	22.31	8.72	12.96	NA	13.18	4.02	0.13	0.461009174	0	2	1	0	0	0	0	0	0	1	1	NA	1	1	1650	11	10	5060	1.13	16	3	1	2	1	1	1	1	1	37	2	9	10	0
35	38	25.39	7.83	5.13	NA	2.04	21.02	0.15	2.684546616	0	1	1	1	0	0	0	0	0	1	2	NA	1	2	2325	8	10	3096	1.28	1	3	1	1	1	1	1	0	14	NA	NA	6	5	1
31	30	24.8	7.76	7.29	NA	12.7	3.35	0.11	0.431701031	0	2	0	0	0	0	0	1	1	2	1	NA	NA	NA	187.5	4	6	NA	NA	NA	3	1	3	1	1	1	0	3	NA	NA	5	7	1
34	34	22.66	8.73	9.72	NA	13.21	3.44	0.73	0.394043528	0	2	1	0	0	0	0	0	0	1	1	NA	1	1	1650	8	9	2931	0.46	6	3	1	2	1	1	1	1	5	39	2	10	3	0
32	34	20.31	9.42	15.12	NA	13.73	4.91	0.13	0.521231423	0	1	NA	1	NA	NA	NA	NA	NA	1	1	NA	1	2	2700	10	8	2318	0.83	6	3	1	2	1	1	1	1	10	39	2	3	5	0
30	33	18.31	8.37	17.28	NA	13	4.77	0.67	0.569892473	0	1	1	0	0	0	0	0	0	1	1	NA	1	1	1725	10	14	4748	0.81	6	3	1	2	1	1	1	1	5	36	1	5	5	0
27	29	20.96	6.87	16.47	NA	9.08	4.57	0.12	0.665211063	0	2	1	0	0	0	0	0	0	1	1	NA	2	1	2400	11	11	3096	1.28	11	3	1	2	1	1	1	0	1	27	NA	NA	NA	1
28	28	27.04	7.05	12.69	NA	17.42	4.24	0.11	0.60141844	0	1	1	0	0	0	0	0	0	1	1	NA	1	1	2200	11	12	3096	1.28	13	3	1	2	1	1	1	1	5	39	2	NA	NA	0
36	36	25.4	7.65	8.91	NA	10.73	3.62	0.81	0.473202614	0	2	1	0	0	0	0	0	NA	1	1	NA	1	1	2325	11	10	3627	1.34	17	3	1	2	1	1	1	1	2	38	2	NA	NA	0
29	45	19.05	12.25	16.2	NA	14.92	4.68	0.16	0.382040816	0	1	0	0	0	0	1	0	1	1	1	NA	3	1	2025	9	8	5060	1.87	11	3	1	2	4	0	1	0	1	NA	NA	6	5	1
31	31	25.91	7.98	6.48	0.186	14.74	3.41	0.14	0.427318296	0	2	1	0	0	0	0	0	0	2	1	1	NA	NA	NA	0	10	NA	NA	NA	3	1	3	1	1	1	1	4	37	2	5	5	0
29	30	21.3	6.46	14.85	NA	15.89	2.93	0.75	0.453560372	0	2	1	0	0	0	0	0	0	1	1	NA	1	1	2025	9	10	2323	1.21	7	3	1	2	NA	0	0	0	2	NA	NA	NA	NA	NA
25	25	27.34	6.49	2.79	NA	10.45	4.9	0.13	0.755007704	0	1	1	0	0	0	0	0	0	1	1	NA	1	1	3300	14	12	5060	0.91	21	3	1	2	1	1	1	1	9	36	1	6	9	0
28	30	28.69	9.56	6.75	NA	10.57	4.07	0.13	0.425732218	0	1	1	0	0	0	0	0	0	1	1	NA	1	1	3300	12	11	4998	0.65	15	3	1	2	1	1	1	1	1	38	2	NA	NA	0
27	27	23.44	10.03	17.28	NA	13.88	5.69	0.11	0.567298106	0	1	0	0	0	0	0	1	1	1	1	NA	1	1	2925	14	10	3096	1.28	23	3	1	2	4	0	1	0	6	NA	NA	NA	NA	1
27	26	19.98	8.31	5.67	NA	7.84	2.81	0.35	0.338146811	0	2	1	1	0	0	0	0	0	1	2	NA	1	2	2475	11	12	5060	1.82	20	3	1	2	1	1	1	1	0.25	4	2	NA	NA	0
32	29	29.3	7.28	11.34	NA	7.47	11.07	0.14	1.520604396	0	1	1	0	0	0	0	0	0	1	3	NA	1	1	4575	13	12	3096	1.28	9	3	1	3	NA	0	0	0	6	NA	NA	1	3	NA
27	25	20.31	7.97	6.48	NA	19.65	6.28	NA	0.787954831	0	1	1	0	0	0	0	0	0	1	1	NA	1	1	1425	9	9	5060	0.55	21	3	1	2	1	1	1	1	2	35	1	8	10	0
32	31	18.29	11.55	12.96	NA	4.74	1.08	0.52	0.093506494	0	1	0	0	0	0	1	0	1	1	1	NA	1	1	3450	11	10	5060	0.76	14	3	1	2	NA	0	0	0	3	NA	NA	2	3	NA
33	37	27.55	9.97	6.21	NA	13.54	2.02	0.64	0.202607823	0	2	1	0	0	0	0	0	0	1	1	NA	6	1	2310	13	7	3096	1.28	5	3	1	2	1	1	1	1	2	4	2	4	3	0
20	22	21.48	5.08	9.72	NA	9.8	4.51	0.52	0.887795276	0	1	1	0	0	0	0	0	0	1	1	NA	1	1	1450	9	17	3606	0.95	15	3	1	2	NA	0	0	0	1	NA	NA	8	8	NA
26	26	22.59	7.06	8.91	NA	20.08	5.23	0.12	0.740793201	0	2	1	0	0	0	0	0	0	1	2	NA	2	1	2850	15	7	2234	1.08	5	3	1	3	NA	0	0	0	0.75	NA	NA	12	12	NA
24	31	22.66	5.77	14.4	0.186	9.79	5.28	0.21	0.91507799	0	2	1	0	0	0	0	0	0	1	2	NA	2	1	2700	11	6	1946	1.3	21	3	1	2	1	1	1	1	2	39	2	12	12	0
32	32	26.04	10.96	13.5	NA	22.65	2.32	0.29	0.211678832	0	2	1	0	0	0	0	0	0	1	1	NA	1	1	3825	12	11	1407	0.58	4	3	1	2	NA	0	0	0	5	NA	NA	5	3	NA
29	33	17.31	12.51	6.21	0.264	18.37	4.68	0.18	0.374100719	0	1	NA	1	NA	NA	NA	NA	NA	1	1	NA	6	1	2100	13	12	2151	0.97	12	3	1	2	NA	0	0	0	4	NA	NA	NA	NA	NA
22	25	29.3	5.14	9.45	NA	19.34	1.87	0.13	0.36381323	0	1	0	1	0	0	1	0	1	1	1	NA	2	2	2250	10	8	4502	0.91	21	3	1	2	1	1	1	1	5	37	2	NA	NA	0
25	29	17.86	10.82	1.53	NA	14.72	7.01	0.14	0.647874307	0	1	0	0	0	0	1	0	1	1	1	NA	5	1	150	1	10	3096	1.28	1	3	1	1	NA	0	0	0	4	NA	NA	NA	2	NA
31	32	21.09	8	8.91	NA	17.39	5.49	0.14	0.68625	0	2	1	1	0	0	0	0	0	1	4	NA	6	2	2700	12	8	5060	3.19	24	3	1	3	1	1	1	1	10	39	2	NA	NA	0
29	30	23.05	12.4	6.75	NA	7.67	4.8	0.14	0.387096774	0	2	1	1	0	0	0	0	0	1	3	NA	2	2	2925	13	10	3096	1.28	10	3	1	3	1	1	1	1	4	37	2	NA	NA	0
25	29	20.78	4.47	7.56	NA	19.36	3.71	0.96	0.829977629	0	2	NA	1	NA	NA	NA	NA	NA	2	2	1	NA	NA	NA	0	8	NA	NA	NA	4	1	3	NA	0	0	0	2	NA	NA	9	7	NA
27	27	25.39	6.28	1.8	NA	14.9	5.47	0.9	0.871019108	0	2	1	0	0	0	0	0	0	1	1	NA	1	1	2250	10	12	3096	1.28	17	3	1	2	NA	0	0	0	1	NA	NA	4	5	NA
26	26	25.97	9.03	8.64	NA	20.36	4.1	0.14	0.454042082	0	1	NA	1	NA	NA	NA	NA	NA	1	1	NA	1	2	2850	13	10	2999	1.4	16	3	1	2	1	1	1	0	6	NA	NA	9	8	1
25	30	23.44	6.59	9.99	NA	5.66	3.55	0.11	0.538694992	0	1	1	0	0	0	0	0	0	1	1	NA	1	1	1575	10	10	4223	1.58	12	3	1	2	1	1	1	1	1	34	1	7	7	0
25	29	21.48	5.76	7.56	NA	4.7	2.49	0.14	0.432291667	0	2	NA	1	NA	NA	NA	NA	NA	1	1	NA	1	2	2400	11	11	5060	1.31	17	3	1	2	1	1	1	0	4	NA	NA	NA	NA	1
32	34	18.37	10.19	15.93	NA	14.46	4.22	NA	0.414131501	0	1	NA	NA	NA	NA	NA	NA	NA	2	2	1	NA	NA	NA	0	10	NA	NA	NA	3	1	3	NA	0	0	0	7	NA	NA	10	5	NA
35	37	19.53	6.5	9.747	NA	9.23	3.38	0.15	0.52	0	2	0	0	0	0	0	1	1	1	2	NA	1	1	3300	12	12	5060	1.22	14	3	1	3	1	1	1	1	5.5	37	2	6	6	0
35	36	26.67	9.48	12.15	NA	12.76	4.75	0.52	0.501054852	0	1	NA	1	NA	NA	NA	NA	NA	1	1	NA	2	2	3150	14	12	2358	0.35	8	3	1	3	NA	0	0	0	6	NA	NA	3	4	NA
29	32	20.03	6.16	12.15	NA	26.38	4.94	0.12	0.801948052	0	1	0	0	0	0	1	0	1	2	3	1	NA	NA	NA	0	9	NA	NA	NA	3	1	3	NA	0	0	0	3	NA	NA	10	10	NA
25	31	23.44	6.9	9.99	0.123	20.8	2.88	0.7	0.417391304	0	1	1	0	0	0	0	0	0	2	1	1	NA	NA	NA	0	10	NA	NA	NA	NA	NA	3	2	1	1	0	4	NA	NA	NA	NA	NA
26	26	19.63	13.01	11.88	NA	18.01	2.85	0.15	0.21906226	0	1	1	0	0	0	0	0	0	1	1	NA	2	1	4125	13	12	1645	1.22	1	3	1	1	NA	0	0	0	4	NA	NA	2	4	NA
33	34	22.58	0.17	1.8	NA	10.4	0.08	0.99	0.470588235	0	1	1	0	0	0	0	0	0	1	4	NA	6	1	5250	15	11	1102	0.67	2	3	1	2	1	1	1	1	8	36	1	NA	NA	0
35	35	22.04	5.83	2.97	NA	10.84	3.71	0.52	0.636363636	0	2	1	0	0	0	0	0	0	1	2	NA	2	1	2250	9	11	1578	1.46	15	3	1	2	NA	0	0	0	5	NA	NA	7	3	NA
33	38	22.66	12.71	11.88	NA	10.09	2.69	0.25	0.211644375	0	2	1	0	0	0	0	0	0	1	2	NA	6	1	1800	8	14	1299	2.13	7	3	1	3	NA	0	0	0	5	NA	NA	5	3	NA
32	32	23.88	6.14	11.61	NA	9.17	2.88	0.16	0.469055375	0	2	1	0	0	0	0	0	0	1	1	NA	1	1	3225	11	10	3096	1.28	18	3	1	2	NA	0	0	0	8	NA	NA	NA	5	NA
29	28	23.03	5.91	6.21	NA	9.35	4.02	0.12	0.680203046	0	2	1	0	0	0	0	0	0	1	1	NA	1	1	1950	10	11	4210	0.69	11	3	1	2	4	0	1	0	1	NA	NA	NA	NA	1
28	26	25.39	8.45	5.67	NA	7.03	7.12	0.96	0.84260355	0	1	1	0	0	0	0	0	0	1	1	NA	2	1	2925	12	15	1030	1.17	11	3	1	2	NA	0	0	0	4	NA	NA	NA	NA	NA
37	40	24.02	8.1	4.347	NA	3.7	4.88	0.15	0.602469136	0	1	1	0	0	0	0	0	0	1	1	NA	1	1	2655	11	14	3946	0.97	8	3	1	3	NA	0	0	0	10	NA	NA	4	9	NA
26	26	23.44	4.94	14.4	NA	7.11	5.09	0.73	1.030364372	0	1	0	0	0	0	0	1	NA	1	1	NA	1	1	1875	10	8	5060	1.42	12	3	1	2	NA	0	0	0	3	NA	NA	7	7	NA
31	32	22.77	10.7	8.1	NA	12.34	3.68	0.12	0.343925234	0	2	1	0	0	0	0	0	0	1	1	NA	1	1	4125	14	8	3096	1.28	11	3	1	2	1	1	1	1	1	38	2	6	9	0
30	29	33.66	8.07	7.56	NA	10.06	3.74	0.73	0.463444857	0	1	1	1	0	0	0	0	0	1	1	NA	1	2	3270	12	12	3096	1.28	6	3	1	2	NA	0	0	0	2	NA	NA	7	7	NA
35	38	20.81	13.92	7.29	NA	9.21	4.56	0.25	0.327586207	0	1	NA	NA	NA	NA	NA	NA	NA	1	3	NA	3	1	2400	8	9	4609	1.28	3	3	1	1	NA	0	0	0	13	NA	NA	NA	NA	NA
32	34	25.39	3.09	27.81	NA	0.64	3.04	0.29	0.98381877	0	2	1	0	0	0	0	0	0	2	1	4	NA	NA	NA	0	14	NA	NA	NA	3	1	3	NA	0	0	0	5	NA	NA	4	4	NA
32	32	22.38	7.13	11.7	NA	12.15	2.93	0.16	0.410939691	0	1	1	0	0	0	0	0	0	1	2	NA	2	1	5900	14	11	3257	1.25	7	3	1	3	1	1	1	1	5	4	2	4	4	0
39	42	23.73	8.6	8.37	0.1643	7.5	6.77	NA	0.787209302	0	2	NA	1	NA	NA	NA	NA	NA	1	2	NA	1	2	2625	12	7	2024	0.41	8	3	1	2	NA	0	0	0	3	NA	NA	NA	NA	NA
33	34	21.08	11.05	1.8	NA	13.05	6.84	0.67	0.619004525	0	2	1	0	0	0	0	0	0	1	3	NA	1	1	3225	13	10	3077	1.2	6	3	1	2	NA	0	0	0	5	NA	NA	6	6	NA
28	30	19.81	9.01	0.783	NA	26.31	4.61	0.67	0.511653718	0	1	NA	1	NA	NA	NA	NA	NA	1	2	NA	1	2	2400	9	11	3485	1.12	7	3	1	3	4	0	1	0	2	NA	NA	1	3	1
33	31	21.22	7.18	17.1	NA	21.65	6.23	0.55	0.867688022	0	1	NA	1	NA	NA	NA	NA	NA	2	1	NA	NA	NA	150	4	8	NA	NA	NA	3	1	2	1	1	1	1	6	38	2	6	5	0
28	27	21.88	8.09	13.77	NA	7.12	15.35	0.93	1.897404203	0	1	1	1	0	0	0	0	0	1	2	NA	2	2	2700	11	13	2140	0.55	12	3	1	3	NA	0	0	0	2	NA	NA	2	2	NA
33	34	21.83	7.36	11.34	NA	15.65	3.92	0.67	0.532608696	0	1	NA	1	NA	NA	NA	NA	NA	1	1	NA	1	2	3225	12	14	3096	1.28	16	3	1	2	1	1	1	1	3	39	2	7	7	0
37	36	31.25	9.78	9.45	NA	11.3	5.12	0.49	0.523517382	0	1	1	0	0	0	0	0	0	1	1	NA	2	1	3900	13	12	935	0.75	6	3	1	3	1	1	1	1	0.5	34	1	1	2	0
35	38	21.48	7.44	12.42	NA	12.76	6.13	0.16	0.823924731	0	1	NA	1	NA	NA	NA	NA	NA	1	1	NA	1	2	2250	10	11	3096	1.28	19	3	1	3	NA	0	0	0	14	NA	NA	5	5	NA
25	27	24.44	9.97	11.7	NA	22.25	5.04	0.64	0.50551655	0	1	0	0	0	0	0	1	NA	1	1	NA	1	1	3525	14	14	3096	1.28	15	3	1	2	1	1	1	1	4	37	2	6	8	0
27	28	25.35	5.11	8.91	0.589	11.96	4.07	0.24	0.796477495	0	1	NA	1	NA	NA	NA	NA	NA	2	3	1	NA	NA	NA	0	9	NA	NA	NA	4	1	3	1	1	1	1	4	39	2	12	12	0
27	29	20.83	10.35	9.72	NA	13.95	6.5	0.75	0.628019324	0	1	NA	1	NA	NA	NA	NA	NA	1	1	NA	1	2	2250	11	11	3096	1.28	19	3	1	2	1	1	1	1	6	37	2	8	5	0
26	29	18.18	9.26	17.82	NA	16.99	2.29	0.12	0.247300216	0	1	NA	1	NA	NA	NA	NA	NA	1	1	NA	1	2	1725	11	12	4300	1.11	10	3	1	2	NA	0	0	0	3	NA	NA	NA	4	NA
38	37	22.89	12.82	18.9	NA	15.06	3.59	0.87	0.280031201	0	2	1	0	1	0	0	0	0	1	1	NA	1	1	3225	12	14	3096	1.28	6	3	1	2	NA	0	0	0	6	NA	NA	4	4	NA
27	25	22.04	11.3	1.8	0.155	5.21	4.8	0.14	0.424778761	0	1	1	0	0	0	0	0	0	2	2	1	NA	NA	NA	0	9	NA	NA	NA	3	1	2	NA	0	0	0	4	NA	NA	7	6	NA
30	33	23.94	5.61	8.64	NA	13.71	8.7	0.7	1.550802139	0	2	0	0	0	0	0	1	1	2	1	1	NA	NA	NA	0	8	NA	NA	NA	3	1	2	1	1	1	1	1	35	1	12	12	0
29	35	18.13	9.22	13.77	NA	9.4	3.24	0.14	0.351409978	0	1	1	1	0	1	0	0	0	1	2	NA	1	2	2250	8	10	3096	1.28	3	3	1	2	NA	0	0	0	3	NA	NA	NA	NA	NA
34	35	26.37	10.92	11.61	NA	10.23	4.59	0.11	0.42032967	0	2	1	0	0	0	0	0	0	1	1	NA	1	1	2925	13	14	3096	1.28	14	3	1	2	1	1	1	1	7	38	2	3	6	0
33	35	28.23	5.28	13.5	NA	4.18	2.79	0.9	0.528409091	0	1	1	0	0	0	1	0	1	1	1	NA	6	1	1350	9	9	3096	1.28	3	3	1	2	1	1	1	0	1	NA	NA	NA	NA	1
34	36	19.84	8.05	15.12	NA	9.38	5.04	0.78	0.626086957	0	2	0	0	0	1	0	0	0	1	1	NA	2	1	3375	15	14	3096	1.28	12	3	1	2	1	1	1	0	3	NA	NA	3	2	1
36	37	33.46	6.48	14.31	NA	12.3	2.3	0.19	0.354938272	0	2	1	0	0	0	0	0	0	1	1	NA	1	1	1295	8	12	3096	1.28	9	3	1	3	NA	0	0	0	2	NA	NA	NA	NA	NA
33	33	17.58	8.05	14.31	NA	19.01	2.24	0.17	0.27826087	0	2	NA	1	NA	NA	NA	NA	NA	1	1	NA	1	2	3375	12	12	5060	2.48	5	3	1	2	NA	0	0	0	5	NA	NA	NA	NA	NA
29	32	NA	7.4	9.45	NA	19.82	3.58	0.12	0.483783784	0	2	1	0	0	1	0	0	0	1	2	NA	2	1	3750	14	13	3096	1.28	22	3	1	3	NA	0	0	0	4	NA	NA	5	4	NA
26	28	18.82	11.53	1.53	NA	15.92	4.35	0.84	0.37727667	0	1	NA	1	NA	NA	NA	NA	NA	1	2	NA	2	2	3000	11	11	3096	1.28	5	3	1	1	NA	0	0	0	3	NA	NA	2	3	NA
31	31	22.58	7.39	8.91	NA	23.43	3.66	0.17	0.49526387	0	2	1	0	0	0	0	0	0	1	3	NA	2	1	2475	11	11	2242	1.05	11	3	1	3	1	1	1	1	4	4	2	NA	NA	0
29	27	23.63	7.14	7.56	NA	7.78	3.56	0.11	0.49859944	0	2	1	0	0	0	0	0	0	1	1	NA	1	1	1500	10	9	3915	1.12	12	3	1	2	NA	0	0	0	3	NA	NA	3	5	NA
34	34	28.04	7.88	22.41	NA	8.62	3.94	0.17	0.5	0	1	1	0	0	0	0	0	0	2	1	1	NA	NA	NA	0	8	NA	NA	NA	3	1	1	NA	0	0	0	9	NA	NA	NA	1	NA
27	26	24.46	11.46	12.15	0.4588	20	10.06	0.18	0.877835951	0	1	0	0	0	0	0	1	1	2	1	1	NA	NA	NA	0	9	NA	NA	NA	3	1	1	1	1	1	1	4	41	2	NA	NA	0
36	31	24.97	12.76	11.7	NA	22.75	4.05	0.67	0.317398119	0	2	0	0	0	1	0	0	0	1	1	NA	2	1	3300	11	11	857	0.56	6	3	1	3	NA	0	0	0	5	NA	NA	1	3	NA
35	38	23.88	7.71	1.26	NA	18.47	5.87	0.12	0.761348898	0	1	NA	NA	NA	NA	NA	NA	NA	2	1	1	NA	NA	NA	0	9	NA	NA	NA	3	1	3	NA	0	0	0	3	NA	NA	NA	NA	NA
26	25	23.88	6.35	9.99	NA	9.84	1.36	0.78	0.214173228	0	2	0	0	0	0	1	0	1	1	1	NA	6	1	3375	15	7	3096	1.28	2	3	1	1	4	0	1	0	2	NA	NA	3	4	1
31	32	22.06	11.85	12.15	NA	25.33	4.15	0.17	0.35021097	0	1	1	0	0	1	0	0	0	1	1	NA	2	1	3675	13	13	2597	1.17	5	3	1	2	1	1	1	1	3	4	2	4	7	0
35	38	17.71	13.41	15.66	NA	17.08	6.59	0.17	0.49142431	0	1	NA	1	NA	NA	NA	NA	NA	1	2	NA	1	2	2900	13	9	3595	1.28	9	3	1	3	NA	0	0	0	6	NA	NA	NA	NA	NA
39	38	23.03	8.48	18.9	NA	49.6	2.89	0.46	0.340801887	0	1	0	0	0	1	0	0	0	1	3	NA	2	1	2700	12	16	3096	1.28	5	3	1	3	NA	0	0	0	10	NA	NA	3	3	NA
25	26	27.34	6.71	3.24	0.992	11.32	2.11	0.49	0.314456036	0	1	1	0	0	0	0	0	0	2	1	NA	NA	NA	1050	19	9	NA	NA	NA	3	1	2	1	1	1	1	2	36	1	8	8	0
34	48	27.06	7.23	14.4	NA	28.96	4.23	0.87	0.585062241	0	2	1	0	0	0	0	0	0	1	1	NA	1	1	2055	9	9	3096	1.28	15	3	1	2	1	1	1	1	2	4	2	7	8	0
25	26	20	6.87	23.49	NA	30.44	3.68	0.13	0.5356623	0	1	NA	1	NA	NA	NA	NA	NA	1	1	NA	1	1	1800	9	10	4421	0.72	10	3	1	2	1	1	1	1	2	4	2	8	6	0
37	36	23.44	8.16	14.4	NA	6.68	3.11	0.22	0.381127451	0	2	1	0	0	0	0	0	0	1	1	NA	1	1	2175	10	12	3096	1.28	7	3	1	3	NA	0	0	0	1	NA	NA	3	4	NA
22	28	22.03	5.74	7.56	NA	10.09	3.1	0.15	0.540069686	0	1	NA	1	NA	NA	NA	NA	NA	1	1	NA	1	2	2325	11	8	3096	1.28	11	3	1	2	NA	0	0	0	4	NA	NA	7	8	NA
31	38	21.71	7.63	2.43	NA	18.98	4.12	0.46	0.539973788	0	1	1	0	0	0	0	0	0	2	2	1	NA	NA	NA	0	9	NA	NA	NA	3	1	3	1	1	1	1	9	38	2	9	6	0
27	24	23.03	7.76	6.21	NA	12.59	5.91	0.12	0.761597938	0	1	1	0	0	0	0	0	0	2	2	NA	NA	NA	0	0	13	NA	NA	NA	3	1	3	NA	0	0	0	3	NA	NA	10	7	NA
32	27	20.08	7.82	13.5	NA	7.04	2.14	0.14	0.273657289	0	2	0	0	0	0	1	0	1	1	1	NA	1	1	3600	12	8	3096	1.28	6	3	1	2	NA	0	0	0	3	NA	NA	3	3	NA
23	22	26.03	7.79	1.53	NA	20.35	5.58	0.87	0.716302953	0	1	NA	1	NA	NA	NA	NA	NA	1	1	NA	1	2	2625	11	9	3989	0.71	9	3	1	2	NA	0	0	0	3	NA	NA	8	6	NA
37	35	29.74	7.5	12.96	NA	7.3	7.93	0.18	1.057333333	0	2	1	0	0	0	0	0	0	2	1	1	NA	NA	NA	0	10	NA	NA	NA	3	1	3	1	1	1	0	11	NA	NA	3	6	1
32	31	19.03	11.1	12.69	NA	15.46	3.12	0.19	0.281081081	0	2	1	0	0	0	0	0	0	1	3	NA	1	1	2475	11	11	4329	1.38	11	3	1	3	NA	0	0	0	2	NA	NA	NA	NA	NA
34	35	21.56	6.91	2.79	NA	9.52	4.67	0.12	0.675832127	0	1	0	0	0	0	1	0	1	1	2	NA	1	1	2250	10	13	3096	1.28	17	3	1	3	1	1	1	1	6	4	2	NA	NA	0
32	34	25.39	4.89	15.93	NA	21.62	2.82	0.12	0.576687117	0	1	1	0	0	1	0	0	0	1	1	NA	1	1	3300	11	16	3096	1.28	4	3	1	2	NA	0	0	0	2	NA	NA	5	7	NA
36	38	24.77	8.6	17.82	NA	7.86	4	0.12	0.465116279	0	2	1	1	0	0	0	0	0	1	1	NA	1	2	1725	9	7	3340	1.44	8	3	1	3	1	1	1	1	8	37	2	NA	5	0
42	50	20.7	17.91	11.34	NA	8.32	4.56	0.55	0.254606365	0	2	0	0	0	0	1	0	1	1	1	NA	6	1	2925	13	10	660	1.28	6	3	1	2	NA	0	0	0	2	NA	NA	3	3	NA
29	28	28.23	7.37	8.64	NA	39.22	5.17	0.14	0.701492537	0	1	0	0	0	0	0	1	NA	1	1	NA	2	1	2625	12	12	1366	0.54	11	3	1	2	1	1	1	1	3	39	2	12	12	0
36	36	19.53	18.94	7.29	NA	9.78	7.01	0.44	0.370116156	0	1	0	0	0	1	1	0	1	1	1	NA	2	1	5700	17	10	815	0.62	1	2	1	1	4	0	1	0	10	NA	NA	NA	2	1
36	38	20.81	17.91	7.2	NA	6.26	5.31	0.81	0.296482412	0	2	1	0	0	0	0	0	0	1	1	NA	1	1	2025	9	11	631	0.87	1	3	1	1	NA	0	0	0	10	NA	NA	2	1	NA
29	29	22.48	4.48	35.1	NA	29.91	11.12	0.14	2.482142857	0	1	1	0	0	0	1	0	1	1	1	NA	1	1	1500	10	9	3096	1.28	21	3	1	2	NA	0	0	0	4	NA	NA	8	6	NA
31	31	24.17	7	11.34	NA	7.19	5.78	0.81	0.825714286	0	2	1	0	0	0	0	0	0	1	1	NA	1	1	2175	11	12	5060	0.7	15	3	1	2	NA	0	0	0	6	NA	NA	5	10	NA
28	24	22.5	10.87	7.29	NA	7.52	1.88	0.21	0.172953082	0	1	1	0	0	0	0	0	0	1	1	NA	2	1	3300	11	11	857	0.6	4	2	1	2	1	1	1	1	5	35	1	2	3	0
42	42	21.64	11.66	12.96	NA	11.57	2.09	0.67	0.179245283	0	2	1	0	0	0	0	0	0	1	1	NA	3	1	2775	10	10	3096	1.28	8	3	1	3	NA	0	0	0	2	NA	NA	1	1	NA
30	32	23.88	7.25	15.12	NA	14.12	3.41	0.12	0.470344828	0	2	1	0	0	0	0	0	0	1	1	NA	2	1	2475	11	9	4486	1.28	18	3	1	2	1	1	1	1	8	39	2	9	8	0
35	37	20.03	15.73	17.28	NA	11.59	5.28	0.14	0.335664336	0	1	1	0	0	0	0	0	0	1	1	NA	6	1	6600	21	9	1089	1.49	2	2	1	1	NA	0	0	0	5	NA	NA	NA	NA	NA
32	36	21.45	6.9	8.91	NA	6.79	1.82	0.15	0.263768116	0	2	1	0	0	0	0	0	0	2	2	2	NA	NA	NA	0	7.5	NA	NA	NA	3	1	2	NA	0	0	0	4	NA	NA	5	4	NA
32	33	20.2	8.85	19.44	NA	6.98	3.39	0.78	0.383050847	0	2	1	0	0	0	0	0	0	2	1	4	NA	NA	NA	0	9	NA	NA	NA	3	1	3	1	1	1	1	10	35	1	6	4	0
29	29	27.34	7.29	12.96	NA	20.16	3.72	0.29	0.510288066	0	1	0	0	0	0	0	0	1	2	3	1	NA	NA	NA	0	12	NA	NA	NA	3	1	3	4	0	1	0	3	NA	NA	NA	NA	1
26	26	22.03	7.9	11.7	NA	20.28	2.9	0.13	0.367088608	0	1	NA	1	NA	NA	NA	NA	NA	1	1	NA	1	2	1575	7	11	1889	1.98	5	3	1	2	1	1	1	1	4	39	2	6	4	0
27	31	19.49	8.17	12.15	NA	22.25	4.44	0.16	0.543451652	0	2	1	0	0	0	0	0	0	2	2	2	NA	NA	NA	0	11	NA	NA	NA	3	1	2	1	1	1	1	4	34	1	5	NA	0
25	27	25.39	7.26	14.4	NA	21.36	18.1	0.18	2.493112948	0	1	1	0	0	0	0	0	0	2	2	NA	NA	NA	412.5	11	10	NA	NA	NA	3	1	3	1	1	1	1	2	41	2	12	10	0
30	30	17.58	8.42	2.7	NA	12.23	3.48	0.58	0.413301663	0	2	1	0	0	0	0	0	0	2	2	1	NA	NA	NA	0	11	NA	NA	NA	3	1	2	NA	0	0	0	3	NA	NA	NA	NA	NA
27	28	20.96	10.34	13.77	NA	21.13	4.05	0.9	0.391682785	0	1	NA	1	NA	NA	NA	NA	NA	2	2	1	NA	NA	NA	0	11	NA	NA	NA	3	1	3	1	1	1	1	2	34	1	NA	NA	0
31	32	16.8	2.76	15.93	NA	21.24	5.11	0.11	1.851449275	0	2	NA	1	NA	NA	NA	NA	NA	2	2	1	NA	NA	NA	0	9	NA	NA	NA	3	1	3	1	1	1	0	4	NA	NA	NA	NA	NA
26	28	29.74	4.15	4.32	NA	5.59	2.69	0.12	0.648192771	0	1	1	0	0	0	0	0	0	1	2	NA	2	1	2250	10	12	1824	1.18	11	3	1	3	1	1	1	1	4	4	2	12	12	0
25	25	20.94	13.49	1.26	NA	19.1	3.28	0.55	0.243143069	0	1	NA	1	NA	NA	NA	NA	NA	1	1	NA	1	2	1750	9	12	579	1.28	3	3	1	1	NA	0	0	0	2	NA	NA	4	2	NA
32	33	26.04	8.82	8.64	NA	21.06	2.71	0.17	0.307256236	0	1	NA	NA	NA	NA	NA	NA	NA	1	1	NA	1	1	1875	8	12	1950	1.25	8	3	1	2	NA	0	0	0	5	NA	NA	8	6	NA
25	28	20.31	5.13	1.53	7.1331	2.73	NA	NA	NA	0	1	1	0	0	0	0	0	0	1	1	NA	2	1	2250	11	9	4862	1.41	16	3	1	2	1	1	1	0	2	NA	NA	NA	10	NA
30	30	25.39	8.6	9.72	NA	14.02	5.67	0.14	0.659302326	0	1	1	0	0	0	0	0	0	1	1	NA	1	1	1500	8	10	3096	1.28	12	3	1	2	1	1	1	1	3	36	1	7	7	0
28	27	28.23	6.42	7.29	2.698	1.14	0.65	NA	0.101246106	0	1	1	0	0	0	0	0	0	1	1	NA	1	1	1575	7	13	3096	1.28	5	3	1	2	1	1	1	1	2.5	38	2	5	4	0
24	25	19.03	5.8	24.57	NA	11.44	4.33	0.17	0.746551724	0	1	1	0	0	0	1	0	1	1	1	NA	1	1	1350	9	13	2970	1.03	10	3	1	2	NA	0	0	0	3	NA	NA	4	9	NA
32	32	24.97	6.81	16.47	NA	6.02	5.06	0.52	0.743024963	0	1	1	0	0	0	0	0	0	1	1	NA	1	1	2175	11	10	3096	1.28	22	3	1	2	NA	0	0	0	10	NA	NA	5	4	NA
26	27	22.86	6.65	9.5175	NA	14.88	3.5	0.9	0.526315789	0	2	NA	1	NA	NA	NA	NA	NA	1	1	NA	1	2	2700	11	12	4033	1.51	14	3	1	2	1	1	1	1	0.5	39	2	7	7	0
40	39	20.81	9.95	19.44	NA	12.73	3.95	0.87	0.396984925	0	1	NA	NA	NA	NA	NA	NA	NA	1	1	NA	1	1	3300	11	11	3096	1.28	6	3	1	3	NA	0	0	0	6	NA	NA	4	6	NA
24	27	17.58	12.31	8.91	NA	9.55	4.04	0.17	0.328188465	0	1	1	0	0	0	0	0	0	1	1	NA	1	1	2550	10	10	3096	1.28	6	3	1	2	NA	0	0	0	2	NA	NA	6	3	NA
25	28	18.65	5.91	4.6575	NA	34	3.37	NA	0.570219966	0	1	1	0	0	0	0	0	0	1	1	NA	1	1	1500	10	10	3163	1.18	17	3	1	2	1	1	1	1	3	4	2	8	10	0
28	25	25.39	7.43	11.61	NA	9.58	2.61	0.7	0.3512786	0	2	0	0	0	0	1	0	1	1	1	NA	1	1	1875	10	8	3096	1.28	16	3	1	2	1	1	1	1	1	37	2	3	5	0
25	24	22.51	4.68	68.31	NA	11.89	25	0.11	5.341880342	0	1	1	0	0	0	0	0	NA	1	1	NA	1	1	2400	14	9	4862	1.28	12	3	1	2	1	1	1	1	2.5	4	2	12	12	0
27	27	25.39	7.05	5.13	0.1612	13.39	8.23	0.18	1.167375887	0	1	NA	NA	NA	NA	NA	NA	NA	2	1	1	NA	NA	NA	0	9	NA	NA	NA	4	1	2	NA	0	0	0	4	NA	NA	NA	NA	NA
30	35	22.66	7.29	2.43	NA	22.37	4.12	0.11	0.56515775	0	2	1	0	0	0	0	0	0	2	1	1	NA	NA	NA	0	9	NA	NA	NA	3	1	2	1	1	1	1	1	4	2	6	4	0
31	32	17.1	6.6	4.86	NA	11.93	6.21	0.78	0.940909091	0	2	1	0	0	0	0	0	0	2	2	2	NA	NA	NA	0	10	NA	NA	NA	3	1	3	NA	0	0	0	1	NA	NA	NA	NA	NA
32	31	23.81	10.68	1.53	NA	7.25	5.12	0.15	0.479400749	0	2	0	0	0	0	0	1	1	2	2	1	NA	NA	NA	0	8	NA	NA	NA	4	1	3	4	0	1	0	1	NA	NA	4	2	1
23	26	19.23	7.33	8.64	NA	8.91	3.71	0.17	0.506139154	0	1	1	0	0	0	0	0	0	2	1	1	NA	NA	NA	0	9	NA	NA	NA	3	1	3	NA	0	0	0	2.5	NA	NA	NA	NA	NA
28	32	25.71	6.47	9.99	NA	6.88	4.51	0.26	0.697063369	0	1	0	0	0	0	0	1	1	2	2	1	NA	NA	NA	0	8	NA	NA	NA	4	1	3	NA	0	0	0	6	NA	NA	7	10	NA
32	35	19.53	9.21	9.45	NA	9.86	5.34	0.44	0.57980456	0	1	1	0	0	0	0	0	0	2	1	1	NA	NA	NA	0	9	NA	NA	NA	3	1	3	NA	0	0	0	1	NA	NA	5	5	NA
37	27	18.43	8.81	13.5	NA	13.36	6.29	0.15	0.713961407	0	1	1	0	0	0	0	1	1	2	1	1	NA	NA	NA	0	14	NA	NA	NA	4	1	2	NA	0	0	0	4	NA	NA	12	12	NA
33	37	20.55	8.34	13.23	NA	13.54	2.86	0.81	0.342925659	0	2	1	0	0	0	0	0	0	1	1	NA	1	1	4950	15	8	4014	2.7	4	3	1	1	NA	0	0	0	1.5	NA	NA	4	6	NA
46	45	19.53	5.57	21.6	NA	14.12	5.21	0.78	0.935368043	0	2	0	0	0	1	0	0	0	1	1	NA	2	1	4425	16	10	3096	1.28	2	3	1	2	NA	0	0	0	0.5	NA	NA	NA	NA	NA
25	25	20.7	4.7	17.334	NA	4.19	7.86	NA	1.672340426	0	1	1	0	0	0	0	0	0	1	1	NA	1	1	2025	9	18	4318	0.78	17	3	1	2	1	1	1	1	4	4	2	5	10	0
29	29	20.55	5.15	13.365	NA	7.17	2.69	0.53	0.522330097	0	1	1	0	0	0	0	0	0	1	1	NA	1	1	2175	13	10	5060	2.53	15	3	1	2	NA	0	0	0	4	NA	NA	8	6	NA
26	27	29.3	6.56	11.61	NA	9.02	2	NA	0.304878049	0	1	1	0	0	0	0	0	0	1	1	NA	1	1	1800	8	8	1795	0.48	8	3	1	2	NA	0	0	0	3	NA	NA	8	12	NA
29	27	26.37	9.44	8.1	NA	9.49	4.65	0.96	0.492584746	0	1	0	0	0	1	0	0	0	1	1	NA	1	1	2250	10	12	680	1.16	2	3	1	1	NA	0	0	0	5	NA	NA	NA	3	NA
21	26	26.35	5.02	12.42	NA	12.28	1.56	0.12	0.310756972	0	2	1	0	0	0	0	0	0	1	2	NA	6	1	3825	12	8	3096	1.28	10	3	1	3	NA	0	0	0	1	NA	NA	3	6	NA
27	30	24.51	4.85	15.66	NA	26.27	3.2	0.93	0.659793814	0	1	NA	1	NA	NA	NA	NA	NA	1	1	NA	1	2	1750	9	9	4397	1.05	17	3	1	2	1	1	1	1	8	36	1	6	8	0
24	25	20.9	6.4	9.18	NA	15.54	6.85	0.99	1.0703125	0	1	NA	1	NA	NA	NA	NA	NA	1	1	NA	1	2	1570	11	10	5060	1.2	15	3	1	2	1	1	1	1	1	36	1	7	9	0
27	27	22.49	7.05	6.48	NA	11.11	4.08	0.14	0.578723404	0	1	1	0	0	0	0	0	0	1	1	NA	1	1	1500	9	12	2362	0.75	5	3	1	2	1	1	1	1	4	38	2	5	5	0
36	34	NA	6.31	7.2	NA	9.77	3.04	0.81	0.48177496	0	2	1	1	0	0	0	0	0	1	1	NA	1	2	1975	9	12	3236	1.18	11	3	1	3	1	1	1	1	4	37	2	12	12	0
23	25	28.04	6.37	5.67	NA	14.24	2.05	0.14	0.321821036	0	1	1	0	0	0	0	0	0	1	1	NA	1	1	1650	11	12	5060	0.95	10	3	1	2	1	1	1	1	0.5	38	2	8	8	0
22	25	23.31	7.37	7.56	NA	24.91	4.79	0.12	0.649932157	0	1	NA	1	NA	NA	NA	NA	NA	1	1	NA	1	1	1875	9	13	5060	1.61	12	3	1	2	NA	0	0	0	3	NA	NA	NA	NA	NA
34	34	26.35	7.54	1.26	NA	16.5	3.87	0.12	0.513262599	0	1	0	0	0	0	0	1	NA	1	1	NA	1	1	1800	8	13	5060	1.23	10	3	1	2	1	1	1	1	6	37	2	7	5	0
38	37	23.05	7.36	12.15	NA	10.3	0.69	0.46	0.09375	0	2	1	0	0	0	0	0	0	1	1	NA	1	1	2775	9	9	3096	1.28	3	3	1	2	1	1	1	1	6	38	2	5	6	0
35	41	22.41	13.3	7.56	NA	5.86	3.15	0.12	0.236842105	0	2	1	0	0	0	0	0	0	1	1	NA	1	1	2250	10	9	2416	1.17	11	3	1	3	1	1	1	1	3	36	1	4	3	0
32	31	21.51	10.37	14.85	NA	27	5.97	0.14	0.575699132	0	1	1	0	0	0	0	0	0	1	1	NA	1	1	2925	10	16	2042	0.97	5	3	1	2	NA	0	0	0	1	NA	NA	5	6	NA
27	25	25.39	7.97	1.53	NA	12.94	4.36	0.13	0.547051443	0	1	1	0	0	0	0	0	0	1	1	NA	1	1	2150	10	12	2372	0.61	17	3	1	2	1	1	1	1	3	38	2	NA	NA	0
35	35	27.89	6.59	9.45	NA	7.76	2.08	0.75	0.315629742	0	1	1	0	0	0	0	0	0	1	1	NA	1	1	5100	14	9	3096	1.28	2	3	1	1	NA	0	0	0	9	NA	NA	NA	NA	NA
29	31	31.63	5.46	1.8	NA	14.79	3.27	0.13	0.598901099	0	1	1	0	0	0	0	0	0	2	1	1	NA	NA	150	2	15	NA	NA	NA	6	2	3	1	1	1	1	2	37	2	7	8	0
26	24	22.04	5.53	12.42	NA	10.33	2.27	0.25	0.410488246	0	2	1	0	0	0	0	0	0	2	2	NA	NA	NA	450	12	10	NA	NA	NA	3	1	3	1	1	1	1	1	42	3	6	NA	0
32	32	24.38	8.45	1.26	NA	8.5	6.05	0.17	0.715976331	0	1	NA	1	NA	NA	NA	NA	NA	2	2	1	NA	NA	NA	0	10	NA	NA	NA	3	1	3	1	1	1	1	3	37	2	6	5	0
26	24	27.24	10.39	16.47	NA	7.15	3.1	0.78	0.298363811	0	1	1	0	0	0	0	0	0	1	1	NA	6	1	3150	14	7	1331	1.33	11	3	1	2	NA	0	0	0	3	NA	NA	2	4	NA
38	41	23.61	5.1	9.18	NA	24.83	3.92	0.52	0.768627451	0	2	1	0	0	0	0	0	0	1	1	NA	2	1	2250	10	15	4862	1.59	17	3	1	3	NA	0	0	0	10	NA	NA	8	6	NA
35	40	22.86	7.35	8.1	NA	8.11	3.34	0.16	0.454421769	0	2	1	0	0	0	0	0	0	1	1	NA	1	1	2250	10	11	5060	0.88	12	3	1	3	1	1	1	1	2	4	2	6	8	0
35	38	24.61	9.25	7.83	0.186	10.5	4.16	0.87	0.44972973	0	2	1	1	0	0	0	0	0	1	2	NA	2	2	75930	15	12	3096	1.28	25	3	1	3	NA	0	0	0	2	NA	NA	8	10	NA
43	44	22.48	11.33	7.56	NA	13.21	9.44	0.14	0.833186231	0	2	0	0	0	0	1	0	1	1	1	NA	6	1	2025	9	9	874	0.65	3	3	1	3	NA	0	0	0	1	NA	NA	4	2	NA
29	30	23.31	5.36	14.31	NA	5.37	1.68	0.25	0.313432836	0	1	1	0	0	0	0	0	0	1	1	NA	1	1	2250	10	10	3096	1.28	3	3	1	2	1	1	1	0	3	NA	NA	NA	NA	1
31	31	23.31	9.09	12.96	NA	10.57	6.54	0.15	0.719471947	0	1	NA	1	NA	NA	NA	NA	NA	1	1	NA	1	2	1875	10	16	3096	1.28	19	3	1	2	1	1	1	1	7	4	2	12	12	0
38	52	21.77	15.55	5.67	NA	9.12	4.77	0.12	0.306752412	0	2	1	0	0	0	0	0	0	1	1	NA	1	1	3675	11	15	3096	1.28	5	3	1	3	1	1	1	1	1	4	2	2	1	0
30	33	20.58	14.17	5.94	NA	8.89	2.47	0.23	0.174311927	0	1	1	0	0	0	0	0	0	1	1	NA	1	1	3825	13	13	3096	1.28	2	3	1	1	NA	0	0	0	7	NA	NA	NA	NA	NA
33	32	27.34	8.99	4.59	NA	17.64	2.71	0.12	0.301446051	0	1	1	0	0	1	0	0	0	1	3	NA	2	1	2700	9	11	2709	0.99	6	3	1	1	NA	0	0	0	6	NA	NA	5	5	NA
35	33	23.44	9.22	7.83	NA	7.36	3.47	NA	0.376355748	0	2	1	0	1	0	0	0	0	1	1	NA	1	1	2475	11	11	1964	1.08	7	3	1	3	1	1	1	1	14	37	2	6	3	0
31	31	28.81	4.49	14.4	NA	10.72	1.55	0.11	0.345211581	0	1	1	0	0	0	0	0	0	1	1	NA	2	1	3225	13	11	3096	1.28	18	3	1	2	NA	0	0	0	6	NA	NA	5	5	NA
33	32	24.77	5.4	4.86	NA	25.34	2.78	0.13	0.514814815	0	1	0	0	0	0	0	1	1	1	3	NA	1	1	2475	11	11	5060	0.82	10	3	1	3	1	1	1	1	4	35	1	8	8	0
28	26	21.1	9.07	3.78	NA	13.71	4.26	0.11	0.469680265	0	1	1	0	0	0	0	0	0	1	3	NA	2	1	2850	11	11	4097	1.65	20	3	1	3	NA	0	0	0	5	NA	NA	7	7	NA
36	44	23.24	31	0.216	NA	2.26	NA	NA	NA	0	2	NA	NA	NA	NA	NA	NA	NA	1	2	NA	6	1	2850	13	9	1295	1.69	16	3	1	3	NA	0	0	0	2	NA	NA	NA	NA	NA
31	29	20.7	4.27	19.71	5.4467	14.94	2.43	0.7	0.569086651	0	1	0	0	0	1	0	0	0	2	1	1	NA	NA	NA	0	9	NA	NA	NA	3	1	3	NA	0	0	0	2	NA	NA	5	6	NA
32	33	23.44	8.04	8.91	NA	18.3	8.93	0.19	1.110696517	0	2	0	1	0	0	0	0	0	1	3	NA	6	2	3000	24	8	3096	1.28	18	3	1	3	NA	0	0	0	1	NA	NA	NA	NA	NA
27	27	18.18	8.77	8.64	NA	12.21	4.32	0.14	0.492588369	0	1	1	1	0	0	0	0	0	1	1	NA	1	2	2700	10	13	2298	1.05	8	3	1	2	1	1	1	1	5	37	2	4	4	0
32	31	23.81	6.49	22.95	NA	6.22	17.06	0.14	2.628659476	0	1	1	0	1	0	0	0	NA	1	1	NA	1	1	1500	10	10	3631	0.7	11	3	1	2	1	1	1	1	10	37	2	12	12	0
29	29	21.48	11.49	15.12	NA	9.98	5.24	0.78	0.456048738	0	1	1	0	0	0	0	0	0	1	1	NA	1	1	3300	11	9	4786	1.35	11	3	1	2	NA	0	0	0	2	NA	NA	3	2	NA
39	37	24.97	7.52	1.26	NA	14.78	1.76	0.22	0.234042553	0	1	NA	1	NA	NA	NA	NA	NA	1	1	NA	2	2	2880	11	12	553	0.49	5	3	1	1	NA	0	0	0	16	NA	NA	1	NA	NA
29	33	20.03	6.25	6.21	NA	10.54	4.56	0.14	0.7296	0	1	NA	1	NA	NA	NA	NA	NA	1	1	NA	1	2	2025	10	11	5060	2.47	11	3	1	2	NA	0	0	0	6	NA	NA	10	10	NA
32	34	27.34	6.38	9.18	NA	20.86	12.24	0.18	1.918495298	0	2	1	0	0	0	0	0	0	1	1	NA	1	1	2400	10	10	3096	1.28	11	3	1	2	NA	0	0	0	1.5	NA	NA	10	12	NA
26	24	21.88	11.71	11.61	NA	10.61	20.9	0.15	1.784799317	0	1	1	0	0	0	0	0	0	1	1	NA	2	1	2250	11	15	1754	0.56	4	3	1	2	1	1	1	0	4	NA	NA	12	12	1
33	31	21.88	5.39	4.59	3.7479	10.01	5.19	0.15	0.962894249	0	2	1	0	1	0	0	0	0	2	3	1	NA	NA	NA	0	9	NA	NA	NA	4	1	3	NA	0	0	0	1	NA	NA	NA	NA	NA
32	37	22.58	10.47	9.99	NA	8.15	3.02	0.55	0.288443171	0	1	1	0	0	0	0	0	0	2	1	1	NA	NA	NA	0	9	NA	NA	NA	3	1	3	NA	0	0	0	5	NA	NA	2	NA	NA
27	27	25.15	5.76	7.56	NA	8.16	3.16	0.12	0.548611111	0	1	1	0	0	0	0	0	0	1	1	NA	1	1	1800	8	10	1825	1.28	3	3	1	2	1	1	1	1	2	39	2	5	4	0
25	28	19.29	7.5	9.45	NA	14.87	5.23	0.87	0.697333333	0	1	1	0	0	0	0	0	0	1	1	NA	1	1	2475	11	10	5060	0.92	15	3	1	2	NA	0	0	0	2	NA	NA	NA	NA	NA
26	26	22.49	6.35	18.9	NA	12.14	2.99	0.9	0.470866142	0	1	NA	1	NA	NA	NA	NA	NA	1	1	NA	1	2	2250	10	8	5060	0.98	19	3	1	2	NA	0	0	0	2	NA	NA	7	7	NA
32	35	19.53	8.22	11.34	NA	16.5	5.19	0.13	0.631386861	0	2	1	0	0	0	0	0	0	2	1	4	NA	NA	NA	0	9	NA	NA	NA	3	1	2	NA	0	0	0	0.67	NA	NA	NA	6	NA
27	27	22.04	10.24	2.25	0.175	11.06	7.83	0.9	0.764648438	0	1	NA	1	NA	NA	NA	NA	NA	2	1	1	NA	NA	NA	0	10	NA	NA	NA	3	1	2	NA	0	0	0	4	NA	NA	NA	NA	NA
30	32	19.53	6.58	12.42	NA	16.29	3.82	0.44	0.580547112	0	1	1	0	0	0	0	0	0	1	1	NA	1	1	3300	13	12	3096	1.28	13	3	1	2	1	1	1	1	2	41	2	6	6	0
32	31	29.41	7.32	12.69	NA	21.06	2.68	0.9	0.366120219	0	1	NA	1	NA	NA	NA	NA	NA	1	2	NA	1	2	2700	12	13	4620	1.12	13	3	1	3	1	1	1	1	8	37	2	10	10	0
24	24	20.31	7.89	7.83	NA	11.24	5.92	0.87	0.750316857	0	1	NA	1	NA	NA	NA	NA	NA	1	1	NA	1	2	1575	10	12	3096	1.28	14	3	1	2	NA	0	0	0	1	NA	NA	10	8	NA
26	26	20.28	9.61	7.56	NA	10.88	3.84	0.9	0.399583767	0	1	NA	1	NA	NA	NA	NA	NA	1	1	NA	1	2	2025	9	11	3298	0.99	16	3	1	2	1	1	1	1	4	4	2	6	4	0
36	33	24.46	5.73	12.69	NA	15.7	6.36	0.13	1.109947644	0	1	0	0	0	0	0	1	NA	1	1	NA	1	1	2025	9	10	2572	0.85	15	3	1	2	1	1	1	1	6	38	2	NA	NA	0
28	27	21.19	21.04	51.3	0.434	13.07	NA	0.18	NA	0	1	1	0	0	0	0	0	0	2	2	NA	NA	NA	1725	18	8	NA	NA	NA	4	1	3	NA	0	0	0	5	NA	NA	12	12	NA
26	27	24	7.23	9.18	NA	11.54	2.63	0.23	0.363762102	0	1	NA	1	NA	NA	NA	NA	NA	2	2	NA	NA	NA	0	0	8	NA	NA	NA	3	1	3	NA	0	0	0	1	NA	NA	10	7	NA
25	24	24.24	3.84	1.8243	NA	25.03	3.34	0.78	0.869791667	0	1	NA	1	NA	NA	NA	NA	NA	1	1	NA	1	2	1350	8	11	3096	1.28	13	3	1	2	1	1	1	1	3	38	2	8	6	0
30	32	33.33	7.09	1.26	NA	12.05	3.94	0.13	0.555712271	0	2	0	0	0	0	1	0	1	2	2	2	NA	NA	NA	0	12	NA	NA	NA	3	1	3	1	1	1	0	2	NA	NA	8	NA	1
25	27	40.06	4.83	2.25	NA	12.16	8.33	0.24	1.724637681	0	1	0	0	0	0	1	0	1	1	1	NA	6	1	2062.5	28	10	1259	1.1	7	3	1	2	NA	0	0	0	4	NA	NA	NA	NA	NA
39	46	19.95	12.6	14.85	0.1798	12.89	5.66	0.87	0.449206349	0	2	1	0	0	0	0	0	0	1	2	NA	1	1	2250	10	11	3096	1.28	7	3	1	3	NA	0	0	0	2	NA	NA	3	6	NA
36	34	22.46	7.45	11.61	NA	9.42	2.64	0.7	0.354362416	0	1	1	0	0	0	0	0	0	1	1	NA	2	1	3750	13	9	987	0.55	4	3	1	3	NA	0	0	0	10	NA	NA	2	2	NA
39	44	25.91	8.53	7.56	NA	11.57	3.61	0.12	0.423212192	0	2	NA	1	NA	NA	NA	NA	NA	1	1	NA	1	2	2100	10	10	4534	1.28	11	3	1	3	1	1	1	1	3	39	2	4	4	0
33	34	23.44	12.07	7.2	NA	4.51	7.93	0.38	0.657000829	0	1	0	0	1	0	0	0	0	1	1	NA	1	1	2850	12	9	3096	1.28	3	3	1	2	NA	0	0	0	10	NA	NA	3	4	NA
37	52	22.04	9.87	11.7	NA	10.38	6.19	0.93	0.627152989	0	1	1	0	0	0	0	0	0	1	1	NA	1	1	3600	12	10	3096	1.28	13	3	1	3	NA	0	0	0	2	NA	NA	7	4	NA
34	30	23.03	8.51	1.26	NA	17.07	3.56	0.38	0.418331375	0	1	1	0	0	0	0	0	0	1	1	NA	1	1	2400	9	8	3096	1.28	12	3	1	2	NA	0	0	0	4	NA	NA	NA	NA	NA
28	27	22.41	6.74	6.48	NA	9.65	3.04	0.84	0.451038576	0	2	1	0	0	0	0	0	0	1	1	NA	1	1	2325	14	13	3096	1.28	12	3	1	2	1	1	1	1	2	41	2	7	7	0
30	32	27.34	7.28	6.48	0.154	1.71	NA	NA	NA	0	2	1	0	0	0	0	0	0	1	2	NA	2	1	2325	8	10	3096	1.28	3	3	1	1	NA	0	0	0	4	NA	NA	2	2	NA
24	24	19.96	12.11	8.1	NA	11.38	15.63	0.12	1.290668869	0	1	NA	1	NA	NA	NA	NA	NA	1	1	NA	1	2	2850	11	13	3096	1.28	11	3	1	2	1	1	1	1	2	38	2	8	8	0
41	41	20.81	7.75	1.8	NA	17.06	2.95	0.26	0.380645161	0	2	1	0	0	0	0	0	0	1	1	NA	1	1	3150	13	9	3096	1.28	8	3	1	3	NA	0	0	0	1	NA	NA	3	2	NA
33	36	23.88	4.59	1.26	NA	10.28	1.77	0.96	0.385620915	0	1	1	0	0	1	0	0	0	1	1	NA	1	1	2700	12	13	3096	1.28	12	3	1	2	1	1	1	1	3	39	2	3	5	0
26	24	18.36	8.37	7.2	NA	15.66	4.08	0.19	0.487455197	0	1	1	0	0	0	0	0	0	1	1	NA	1	1	2100	13	13	3096	1.28	19	3	1	2	1	1	1	1	3	41	2	6	5	0
25	26	20.03	10.8	17.1	NA	7.67	4.24	0.14	0.392592593	0	1	1	0	0	0	1	0	1	1	1	NA	1	1	3000	10	10	3096	1.28	10	3	1	2	1	1	1	1	1	39	2	NA	6	0
32	34	25.15	6.26	14.85	NA	5.8	9.88	0.28	1.57827476	0	2	NA	1	NA	NA	NA	NA	NA	1	1	NA	1	2	1350	9	10	3096	1.28	12	3	1	2	NA	0	0	0	8	NA	NA	12	12	NA
26	26	21.48	6.52	13.77	NA	14.27	2.58	0.93	0.395705521	0	1	NA	1	NA	NA	NA	NA	NA	1	1	NA	1	1	2025	9	13	3096	1.28	18	3	1	2	1	1	1	1	1	39	2	NA	NA	0
25	26	27.48	8.4	7.56	NA	10.89	5.41	0.18	0.644047619	0	1	0	0	0	0	1	0	1	1	1	NA	1	1	1725	10	7	3096	1.28	9	3	1	2	NA	0	0	0	4	NA	NA	12	12	NA
27	28	22.86	10.81	9.18	NA	24.11	4.06	0.17	0.375578168	0	1	0	0	0	0	1	0	1	1	1	NA	1	1	1575	10	16	4918	1.31	10	3	1	2	4	0	1	0	3	NA	NA	NA	NA	1
27	26	21.48	7.35	8.64	NA	15.7	3.9	0.17	0.530612245	0	1	NA	1	NA	NA	NA	NA	NA	1	1	NA	1	2	1200	8	10	1999	1.28	4	3	1	2	1	1	1	1	6	36	1	8	8	0
30	30	23.44	6.55	15.39	NA	5.25	2.78	0.67	0.424427481	0	2	1	0	0	0	0	0	0	1	2	NA	1	1	2625	11	12	2548	1.01	7	3	1	1	NA	0	0	0	6	NA	NA	4	5	NA
26	27	21.88	6.47	14.58	NA	13.8	2.75	0.12	0.42503864	0	2	1	0	0	0	0	0	0	1	1	NA	2	1	4950	13	10	2715	1.22	8	3	1	2	NA	0	0	0	3	NA	NA	NA	NA	NA
27	28	25.71	6.88	59.4	NA	4.65	3.41	0.21	0.495639535	0	2	1	0	0	0	0	0	0	1	2	NA	2	1	2925	14	12	3096	1.28	13	3	1	2	1	1	1	1	5	39	2	8	10	0
30	32	22.58	6.52	11.88	NA	13.09	4.34	0.12	0.665644172	0	1	NA	1	NA	NA	NA	NA	NA	1	2	NA	1	2	2025	10	11	3096	1.28	8	3	1	3	1	1	1	1	4	37	2	10	10	0
31	32	26.95	7.16	19.17	NA	24.31	5.17	0.64	0.722067039	0	1	NA	1	NA	NA	NA	NA	NA	1	1	NA	1	2	1350	8	5	3096	1.28	13	3	1	2	1	1	1	1	5	38	2	7	7	0
32	28	23.44	5.82	9.45	NA	20.71	6.02	0.12	1.034364261	0	1	1	0	0	0	0	0	0	1	1	NA	2	1	3975	14	9	5060	1.47	9	3	1	2	NA	0	0	0	4	NA	NA	7	6	NA
34	25	22.94	8.15	13.5	NA	14.42	3.38	0.52	0.414723926	0	2	1	0	0	0	0	0	0	1	1	NA	1	1	2925	10	9	3096	1.28	6	3	1	2	NA	0	0	0	2	NA	NA	1	4	NA
29	33	25.39	2.12	157.68	NA	8.76	8.22	0.18	3.877358491	0	2	0	0	0	0	1	0	1	1	1	NA	1	1	2025	9	11	3453	0.29	11	3	1	2	NA	0	0	0	7	NA	NA	12	12	NA
35	32	24.77	12.89	22.41	NA	13.19	2.89	0.13	0.22420481	0	1	1	0	0	0	0	0	0	1	1	NA	1	1	2775	10	11	3008	1.01	3	3	1	1	NA	0	0	0	11	NA	NA	5	4	NA
31	31	31.25	6.14	7.83	NA	10.26	1.9	0.17	0.309446254	0	2	1	0	0	0	0	0	0	1	1	NA	1	1	2625	11	10	3240	0.78	8	3	1	2	1	1	1	1	7	39	2	8	7	0
30	31	27.73	6.37	14.31	NA	12.51	2.67	0.11	0.419152276	0	1	1	0	0	0	0	0	0	1	1	NA	1	1	2250	10	12	3096	1.28	14	3	1	2	1	1	1	1	5	36	1	8	8	0
30	29	28.4	8	15.39	NA	16.87	6.75	0.93	0.84375	0	2	1	0	0	0	0	0	0	1	1	NA	1	1	2100	10	9	3096	1.28	10	3	1	2	NA	0	0	0	7	NA	NA	5	6	NA
28	30	21.23	8.32	5.67	NA	17.93	4.59	0.14	0.551682692	0	2	1	0	0	0	0	0	0	1	1	NA	1	1	1575	11	10	3096	1.28	11	3	1	2	1	1	1	1	3	39	2	NA	NA	0
27	27	21.12	8.01	17.55	NA	18.07	13.03	0.13	1.626716604	0	1	0	0	1	0	0	0	0	1	1	NA	6	1	3000	10	9	5060	1.28	14	3	1	2	NA	0	0	0	3	NA	NA	NA	NA	NA
28	28	20.13	8.07	12.96	NA	19.06	3.8	0.17	0.470879802	0	1	1	0	0	0	0	0	0	2	3	1	NA	NA	NA	0	9	NA	NA	NA	4	1	3	1	1	1	1	5	38	2	4	6	0
33	34	19.2	7.31	56.16	NA	11	5.78	0.21	0.790697674	0	1	0	0	0	0	1	0	1	2	2	4	NA	NA	NA	0	13	NA	NA	NA	3	1	3	NA	0	0	0	6	NA	NA	7	4	NA
31	31	23.15	8.83	8.1	NA	21.05	5.27	0.16	0.596828992	0	2	1	0	0	0	0	0	0	2	3	2	NA	NA	NA	0	8	NA	NA	NA	3	1	3	NA	0	0	0	7	NA	NA	NA	NA	NA
26	31	24.46	7.72	6.21	0.175	12.92	2.89	0.75	0.374352332	0	2	1	0	0	0	0	0	0	1	2	NA	2	1	1950	9	9	3096	1.28	12	3	1	3	NA	0	0	0	4	NA	NA	10	10	NA
32	31	24.97	8.15	8.64	NA	17.41	5.54	0.93	0.679754601	0	1	1	0	0	0	0	0	0	1	1	NA	1	1	2137.5	11	10	3992	1.38	12	3	1	2	1	1	1	1	8	31	1	8	6	0
34	33	21.88	7.41	17.28	NA	18.71	3.53	0.12	0.476383266	0	1	NA	1	NA	NA	NA	NA	NA	1	1	NA	1	2	2025	9	10	3096	1.28	7	3	1	2	NA	0	0	0	9	NA	NA	4	5	NA
31	35	24.44	7.56	12.69	NA	8.65	1.48	0.14	0.195767196	0	1	NA	1	NA	NA	NA	NA	NA	1	2	NA	2	1	3525	14	11	2949	1.76	10	3	1	3	NA	0	0	0	8	NA	NA	5	3	NA
45	45	28.96	9.62	1.89	NA	11.7	2.89	0.12	0.3004158	0	2	1	0	0	0	0	0	0	1	3	NA	6	1	1575	10	8	3096	1.28	6	3	1	3	NA	0	0	0	11	NA	NA	5	4	NA
30	29	22.89	7.95	0.162	NA	11.36	1.31	0.32	0.164779874	0	1	1	1	0	0	0	0	0	1	3	NA	6	2	1500	10	12	118	0.92	3	3	1	1	4	0	1	0	8	NA	NA	2	4	1
29	28	21.22	7.14	16.2	NA	12.11	2.45	0.78	0.343137255	0	1	0	0	0	0	1	0	1	1	1	NA	1	1	2400	11	13	3096	1.28	9	3	1	2	1	1	1	1	3	39	2	NA	NA	0
27	28	26.17	5.91	5.67	NA	24.66	4.63	0.13	0.783417936	0	2	1	0	0	0	0	0	0	1	1	NA	2	1	2175	9	7	3096	1.28	20	3	1	2	1	1	1	1	1	36	1	10	8	0
32	33	22.66	6.1	13.23	NA	19.23	3.33	0.11	0.545901639	0	1	NA	NA	NA	NA	NA	NA	NA	1	1	NA	1	1	3255	12	13	3096	1.28	6	3	1	2	NA	0	0	0	8	NA	NA	NA	NA	NA
31	30	24.97	6.46	13.23	NA	5	2.01	0.84	0.311145511	0	1	1	0	0	0	0	0	0	1	1	NA	1	1	1950	8	9	3096	1.28	4	3	1	2	4	0	1	0	8	NA	NA	2	3	1
28	29	27.34	7.81	7.29	NA	9.58	13.67	0.12	1.750320102	0	2	1	0	0	0	0	0	0	1	1	NA	1	1	2250	13	9	5060	0.59	13	3	1	2	NA	0	0	0	3	NA	NA	12	12	NA
32	35	20.43	7.61	5.67	NA	11.12	4.09	0.17	0.537450723	0	1	NA	1	NA	NA	NA	NA	NA	1	1	NA	1	2	2550	11	9	5060	0.97	12	3	1	2	NA	0	0	0	1	NA	NA	4	4	NA
30	29	19.53	8.35	11.88	NA	5.95	2.17	0.16	0.25988024	0	2	1	0	0	0	0	0	0	1	2	NA	1	1	3150	11	8	3096	1.28	7	3	1	3	1	1	1	1	3	35	1	3	7	0
31	31	18.59	8.93	8.1	NA	7.32	6.38	0.14	0.714445689	0	2	0	0	0	1	0	0	0	1	1	NA	2	1	2475	11	11	4568	0.87	13	3	1	2	1	1	1	1	3	36	1	NA	NA	0
35	32	26.03	5.86	8.1	NA	8.66	2.41	0.15	0.411262799	0	1	1	1	0	0	0	0	0	1	1	NA	1	2	1350	9	14	2762	0.41	8	3	1	2	1	1	1	1	2	36	1	5	7	0
27	27	26.67	7.63	12.69	NA	6.22	2.15	0.15	0.281782438	0	2	1	0	0	0	0	0	0	1	1	NA	2	1	3075	13	10	3985	1.07	23	3	1	2	1	1	1	1	4	35	1	6	7	0
28	28	24.61	5.98	6.21	NA	16.22	3.45	0.14	0.576923077	0	1	1	0	0	0	0	0	0	1	1	NA	1	1	2025	9	11	3870	1.4	10	3	1	2	1	1	1	1	3	38	2	7	10	0
28	26	25.91	7.36	7.2	NA	5.34	2.98	0.12	0.404891304	0	1	NA	1	NA	NA	NA	NA	NA	1	1	NA	1	2	2550	12	14	5060	0.59	19	3	1	2	1	1	1	1	1	38	2	8	5	0
28	26	30.49	4.86	6.21	NA	22.34	1.45	0.69	0.298353909	0	1	1	0	0	0	1	0	1	1	1	NA	1	1	2700	12	11	1266	0.35	7	3	1	2	4	0	1	0	4	NA	NA	6	3	1
29	27	23.56	6.28	7.29	NA	9.85	3.14	0.11	0.5	0	1	1	0	0	0	0	0	0	1	1	NA	1	1	2250	10	11	3096	1.28	7	3	1	2	NA	0	0	0	4	NA	NA	4	9	NA
23	23	19.03	5.69	1.8	NA	7.58	3.34	0.7	0.586994728	0	1	0	1	0	0	0	0	0	1	2	NA	1	2	1950	12	11	2309	0.67	8	3	1	3	NA	0	0	0	2	NA	NA	NA	NA	NA
30	30	19.57	4.16	6.21	NA	17.63	2.55	0.93	0.612980769	0	1	1	0	0	0	0	0	0	2	2	1	NA	NA	NA	0	10	NA	NA	NA	4	1	3	1	1	1	0	2	NA	NA	5	2	NA
24	27	25.39	6.09	15.6762	0.4743	30.51	5.96	0.13	0.97865353	0	2	0	0	0	1	0	0	0	2	1	1	NA	NA	NA	0	7	NA	NA	NA	3	1	2	1	1	1	1	1	37	2	5	5	0
30	32	22.27	7.3	3.51	NA	18.14	4.02	0.14	0.550684932	0	2	1	0	0	0	0	0	0	2	2	1	NA	NA	NA	0	10	NA	NA	NA	3	1	3	NA	0	0	0	0.33	NA	NA	5	8	NA
34	46	19.23	5.84	13.9347	NA	11.37	5.48	0.16	0.938356164	0	1	0	0	0	1	0	0	0	2	1	2	NA	NA	NA	0	9	NA	NA	NA	4	1	3	1	1	1	1	5	4	2	NA	NA	0
30	36	22.86	6.36	7.83	NA	12.68	2.54	0.12	0.399371069	0	1	NA	NA	NA	NA	NA	NA	NA	2	1	1	NA	NA	NA	0	9	NA	NA	NA	3	1	2	NA	0	0	0	10	NA	NA	8	7	NA
25	27	27.89	7.36	8.37	NA	11.33	5.44	0.19	0.739130435	0	1	1	0	0	0	0	0	0	2	2	2	NA	NA	NA	0	11	NA	NA	NA	3	1	3	NA	0	0	0	3	NA	NA	12	12	NA
27	28	22.5	5.94	9.72	NA	26.6	3.43	0.84	0.577441077	0	1	1	0	0	0	0	0	0	2	1	1	NA	NA	NA	0	8	NA	NA	NA	3	1	2	4	0	1	0	2	NA	NA	4	7	1
31	29	23.03	6.84	9.99	0.1364	13.87	4.05	0.16	0.592105263	0	2	1	0	0	0	0	0	0	2	1	1	NA	NA	NA	0	13	NA	NA	NA	3	1	3	1	1	1	1	5	36	1	8	10	0
39	38	21.09	10.6	6.48	NA	14.39	3.43	0.18	0.323584906	0	1	0	0	0	0	0	1	1	2	5	2	NA	NA	NA	0	8	NA	NA	NA	3	1	3	NA	0	0	0	5	NA	NA	NA	NA	NA
26	27	19.53	7.62	6.21	NA	10.55	4.77	0.11	0.625984252	0	1	NA	1	NA	NA	NA	NA	NA	2	2	2	NA	NA	NA	0	13	NA	NA	NA	3	1	3	NA	0	0	0	4	NA	NA	6	6	NA
35	36	25.81	10.67	9.45	0.31	13.76	4.43	0.81	0.415182755	0	1	1	0	0	0	0	0	0	1	1	NA	2	1	4605	13	12	2858	1.76	10	3	1	2	NA	0	0	0	12	NA	NA	4	4	NA
35	27	27.34	51.21	71.28	0.3255	9.55	72.8	0.99	1.421597344	0	2	1	0	0	0	0	0	0	1	1	NA	3	1	3225	12	10	877	0.77	3	3	1	2	1	1	1	1	13	39	2	NA	3	0
28	29	27.59	6.48	24.3	NA	14.76	11.91	0.12	1.837962963	0	1	1	0	0	0	0	0	0	1	1	NA	1	1	2100	13	10	3000	2.13	6	3	1	2	NA	0	0	0	7	NA	NA	12	12	NA
29	29	28.35	7.76	12.15	NA	5.3	6.24	0.17	0.804123711	0	2	1	0	0	0	0	0	0	1	1	NA	1	1	3975	16	8	5060	1.18	11	3	1	2	1	1	1	0	4	NA	NA	12	12	1
33	34	21.48	8.51	16.47	NA	9.53	4.81	0.93	0.565217391	0	2	NA	NA	NA	NA	NA	NA	NA	1	2	NA	2	1	2250	10	12	2536	0.74	8	3	1	3	NA	0	0	0	4	NA	NA	4	4	NA
28	29	19.47	9.62	14.4	0.279	9.82	2.12	0.9	0.22037422	0	2	NA	NA	NA	NA	NA	NA	NA	1	1	NA	1	1	2700	10	12	1011	0.99	5	3	1	1	NA	0	0	0	4	NA	NA	5	6	NA
23	24	20.82	6.23	12.15	NA	10.7	3.82	0.52	0.613162119	0	2	1	0	0	0	0	0	0	1	1	NA	1	1	1800	9	12	3096	1.28	9	3	1	2	1	1	1	1	4.5	39	2	6	8	0
25	24	23.18	7.2	7.29	0.1178	9.81	3.53	0.78	0.490277778	0	1	NA	1	NA	NA	NA	NA	NA	1	1	NA	1	2	2175	10	14	3132	1.06	8	3	1	2	1	1	1	1	1.5	39	2	7	9	0
30	30	22.35	7.71	2.7	NA	4.44	1.76	0.55	0.228274968	0	1	1	0	0	0	0	0	0	1	2	NA	2	1	2025	9	14	1822	0.89	12	3	1	3	1	1	1	1	7	36	1	4	NA	0
30	32	24.09	9.07	5.94	NA	8.6	3.43	0.52	0.378169791	0	2	1	0	0	0	0	0	0	1	1	NA	1	1	2700	10	9	1913	0.97	8	3	1	2	1	1	1	1	6	38	2	3	6	0
38	44	25.08	10.74	6.21	NA	13.63	4.07	0.14	0.378957169	0	2	NA	1	NA	NA	NA	NA	NA	1	1	NA	1	2	3525	13	13	1023	1.14	4	3	1	2	NA	0	0	0	15	NA	NA	4	3	NA
27	29	18.31	10.48	16.2	0.1643	13.7	3	0.12	0.286259542	0	1	NA	1	NA	NA	NA	NA	NA	1	1	NA	1	2	2625	13	9	3225	0.81	2	3	1	1	NA	0	0	0	5	NA	NA	5	4	NA
29	32	21.83	4.69	9.72	0.1333	12.01	3.96	0.14	0.84434968	0	2	1	0	0	0	0	0	0	1	1	NA	2	1	1800	8	11	3096	1.28	11	3	1	2	1	1	1	1	3	39	2	6	12	0
43	43	22.27	6.47	17.28	NA	6.19	1.96	0.14	0.302936631	0	2	1	0	1	0	0	0	0	2	3	1	NA	NA	NA	0	10	NA	NA	NA	3	1	3	NA	0	0	0	14	NA	NA	6	2	NA
30	31	23.44	7.3	1.26	NA	16.46	4.82	0.16	0.660273973	0	2	1	0	0	0	0	0	0	2	1	NA	NA	NA	375	9	14	NA	NA	NA	3	1	2	1	1	1	1	1	36	1	5	7	0
25	29	19.53	4.84	14.4	NA	7.09	4.37	0.44	0.902892562	0	2	1	0	0	0	0	0	0	2	1	1	NA	NA	NA	0	8	NA	NA	NA	4	1	2	1	1	1	1	0.33	4	2	15	15	0
33	46	22.03	9.3	12.15	NA	11.43	8.66	0.12	0.931182796	0	2	1	0	0	0	0	0	0	2	1	NA	NA	NA	187.5	5	8	NA	NA	NA	NA	NA	3	1	1	1	1	3	39	2	4	6	0
36	40	20.2	6.71	7.56	0.1519	6.81	0.45	NA	0.067064083	0	1	1	0	0	1	0	0	0	2	1	NA	NA	NA	75	1	9	NA	NA	NA	3	1	3	NA	0	0	0	9	NA	NA	4	5	NA
28	28	26.35	5.31	7.2	NA	13.72	3.1	0.17	0.583804143	0	2	1	0	0	0	0	0	0	2	2	NA	NA	NA	300	7	NA	NA	NA	NA	NA	NA	3	1	1	1	1	1	31	1	5	5	0
33	30	25.39	4.85	8.1	0.682	12.78	4.29	0.12	0.884536082	0	2	1	0	0	0	0	0	0	1	1	NA	1	1	1425	9	10	4201	1.39	11	3	1	2	1	1	1	1	2	37	2	8	8	0
27	26	27.34	8	3.348	0.5859	22.49	4.5	0.32	0.5625	0	1	1	0	0	0	0	0	0	2	1	1	NA	NA	NA	0	10	NA	NA	NA	3	1	3	NA	0	0	0	4	NA	NA	6	8	NA
32	32	33.33	6.39	9.72	NA	13.23	7.87	0.15	1.231611894	0	1	1	0	0	0	0	0	0	2	1	1	NA	NA	NA	0	12	NA	NA	NA	3	1	2	1	1	1	1	10	39	2	12	12	0
29	27	22.31	3.04	62.1	0.372	5.73	4.24	0.12	1.394736842	0	1	1	0	0	0	0	0	0	1	1	NA	1	1	3000	12	8	5060	1.52	20	3	1	2	NA	0	0	0	7	NA	NA	8	5	NA
30	32	30.04	8.3	11.34	NA	9.84	6.42	0.16	0.773493976	0	2	1	0	0	0	0	0	0	1	3	NA	2	1	3975	13	10	3461	1.59	10	3	1	3	1	1	1	1	1	41	2	4	4	0
35	36	22.03	8.08	7.29	0.1488	14.32	1.72	0.99	0.212871287	0	2	0	0	0	0	0	1	NA	1	1	NA	1	1	2475	11	14	4862	1.01	12	3	1	3	1	1	1	1	1.5	39	2	6	6	0
33	32	23.59	7.57	13.5	0.3224	3.9	6.97	0.16	0.920739762	0	2	1	0	0	0	0	0	0	1	1	NA	1	1	2550	11	12	4113	0.71	10	3	1	2	NA	0	0	0	1	NA	NA	5	6	NA
32	34	23.23	6.7	0.54	79.98	16.18	4.29	0.46	0.640298507	0	1	1	0	0	0	0	0	0	1	1	NA	1	1	1875	8	12	2980	0.46	11	3	1	2	4	0	1	0	7	NA	NA	NA	NA	1
22	26	15.63	8.87	7.29	0.2232	19.77	3.42	0.22	0.385569335	0	2	1	0	0	0	0	0	0	1	1	NA	1	1	1925	14	9	5060	1.02	16	3	1	2	1	1	1	0	3	NA	NA	5	5	1
35	37	20.7	6.97	13.77	0.1519	19.26	3.9	0.16	0.55954089	0	2	1	0	0	0	0	0	0	1	1	NA	1	1	2400	10	7	4696	0.79	15	3	1	3	NA	0	0	0	4	NA	NA	10	6	NA
27	26	27.39	7.06	8.37	0.5456	20.53	2.65	0.46	0.375354108	0	1	1	0	0	0	0	0	0	1	1	NA	1	1	2025	9	NA	4320	1.76	8	3	1	2	1	1	1	0	5	NA	NA	4	4	1
40	41	24.61	8.21	12.69	NA	11.05	4.07	0.7	0.495736906	0	1	1	0	0	0	0	0	0	1	3	NA	2	1	2925	13	11	3096	1.28	12	3	1	3	NA	0	0	0	17	NA	NA	6	5	NA
34	38	24.44	5.43	9.45	NA	22.96	2.86	0.19	0.526703499	0	1	1	0	0	0	0	0	0	2	1	1	NA	NA	NA	0	9	NA	NA	NA	4	1	3	1	1	1	1	5	37	2	4	NA	0
30	26	21.88	5.56	17.55	NA	19.77	6.79	0.81	1.221223022	0	2	1	0	0	0	0	0	0	2	1	1	NA	NA	NA	0	10	NA	NA	NA	NA	NA	3	1	1	1	1	8	36	1	6	7	0
28	30	20.45	8.21	1.53	NA	27.41	5.9	0.15	0.71863581	0	1	1	0	0	0	0	0	0	1	1	NA	1	1	2025	11	13	5060	1.36	13	3	1	2	1	1	1	1	3	37	2	6	5	0
26	33	19.47	9.91	1.26	0.2635	18.36	5.1	0.18	0.514631685	0	1	NA	1	NA	NA	NA	NA	NA	1	1	NA	1	2	1975	11	9	5060	1.04	14	3	1	2	NA	0	0	0	0.5	NA	NA	3	3	NA
31	30	35.25	5.86	15.66	NA	17.63	6.28	0.16	1.071672355	0	1	1	0	0	0	0	0	0	1	1	NA	1	1	3900	13	6	5060	1.12	13	3	1	2	NA	0	0	0	5	NA	NA	12	12	NA
30	32	21.09	6.12	7.2	NA	17.68	3.73	0.17	0.609477124	0	1	1	1	0	0	0	0	0	1	1	NA	2	2	3450	15	18	5060	1.03	18	3	1	2	NA	0	0	0	10	NA	NA	8	4	NA
29	28	17.58	8.96	18.63	NA	26.48	4.77	0.9	0.532366071	0	1	NA	1	NA	NA	NA	NA	NA	1	2	NA	1	2	2925	14	11	3383	1.04	10	3	1	3	NA	0	0	0	1	NA	NA	7	NA	NA
38	38	24.46	5.84	8.91	0.218	7.5	3.31	0.93	0.566780822	0	2	1	0	0	0	0	0	0	1	1	NA	1	1	1650	9	17	3668	0.71	16	3	1	3	NA	0	0	0	10	NA	NA	12	12	NA
30	32	20.45	10.21	5.67	0.277	13.26	2.61	0.12	0.255631734	0	2	1	0	0	0	0	0	0	1	1	NA	1	1	2100	8	11	1304	1.28	5	3	1	2	1	1	1	1	0.83	39	2	3	3	0
30	29	20.03	4.14	56.7	0.277	8.74	2.46	0.87	0.594202899	0	1	NA	1	NA	NA	NA	NA	NA	1	1	NA	2	1	5475	16	11	2428	0.6	5	3	1	2	NA	0	0	0	3	NA	NA	1	3	NA
27	28	23.73	7.23	13.23	0.1519	10.43	8.56	0.22	1.18395574	0	1	0	0	0	0	0	1	NA	1	1	NA	1	1	1500	8	10	4128	1.04	14	3	1	2	1	1	1	0	2	NA	NA	12	12	1
33	32	22.89	8.31	11.7	0.218	12.95	2.85	0.58	0.342960289	0	1	NA	1	NA	NA	NA	NA	NA	1	1	NA	1	2	2775	11	14	2195	1.28	11	3	1	2	NA	0	0	0	8	NA	NA	NA	NA	NA
40	39	23.05	10.68	12.96	NA	20.69	3.16	0.15	0.29588015	0	2	1	0	0	0	0	0	0	2	1	1	NA	NA	NA	0	9	NA	NA	NA	3	1	3	1	1	1	1	5	39	2	1	4	0
21	26	17.58	15.81	15.66	NA	22.6	10.81	0.14	0.683744466	0	1	1	0	0	0	0	0	0	1	1	NA	1	1	3300	12	8	5060	1.53	30	3	1	2	1	1	1	1	1	37	2	7	8	0
40	38	22.89	7.05	14.31	NA	10.5	8.25	0.15	1.170212766	0	2	0	0	0	1	0	0	0	1	1	NA	2	1	3600	12	8	5060	1.33	7	3	1	3	4	0	1	0	2	NA	NA	6	6	1
43	43	26.67	9.58	9.99	NA	36.71	5.67	0.73	0.591858038	0	1	0	0	0	0	0	1	1	1	3	NA	2	1	3675	12	10	1742	0.49	4	3	1	3	NA	0	0	0	3	NA	NA	NA	NA	NA
32	37	24.44	7.8	17.28	NA	17.02	3.59	0.14	0.46025641	0	2	1	0	0	0	0	0	0	1	1	NA	1	1	1500	10	7	3096	1.28	8	3	1	2	NA	0	0	0	6	NA	NA	8	10	NA
40	42	24.61	6.84	9.99	0.1798	7.64	3.35	0.93	0.489766082	0	2	1	0	0	0	0	0	0	1	1	NA	1	1	2925	10	8	1867	0.78	7	3	1	3	NA	0	0	0	4	NA	NA	5	5	NA
34	39	25.71	5.15	14.4	NA	14.62	2.77	0.13	0.537864078	0	1	1	0	0	0	0	0	0	1	2	NA	1	1	2775	10	14	2182	0.92	10	3	1	3	1	1	1	1	6	4	2	7	5	0
26	26	19.53	8.17	21.6	NA	16.95	11.28	0.24	1.380660955	0	2	1	0	0	0	0	0	0	1	1	NA	1	1	1875	10	8	4642	0.51	11	3	1	2	NA	0	0	0	0.5	NA	NA	12	12	NA
32	33	20.7	3.41	58.59	7.5175	9.08	2.03	0.16	0.595307918	0	2	1	0	0	0	0	0	0	1	1	NA	1	1	2250	10	13	4140	1.39	7	3	1	2	1	1	1	1	4	4	2	5	5	0
37	41	25.39	9.65	9.99	0.651	15.87	8.16	0.11	0.845595855	0	2	1	0	0	0	0	0	0	1	1	NA	1	1	3900	16	8	3096	1.28	17	3	1	3	NA	0	0	0	3	NA	NA	6	6	NA
36	35	21.48	7.46	15.66	0.396	9.59	4.91	0.17	0.658176944	0	2	0	0	0	0	0	1	1	2	1	2	NA	NA	0	0	9	NA	NA	NA	3	1	3	1	1	1	1	2	38	2	10	10	0
37	37	22.86	12.62	3.78	NA	15.02	2.64	0.29	0.209191759	0	2	1	0	0	0	0	0	0	2	1	1	NA	NA	NA	0	12	NA	NA	NA	3	1	2	NA	0	0	0	7	NA	NA	2	2	NA
26	34	18.51	5.11	19.44	NA	17.66	4.84	NA	0.947162427	0	1	1	0	0	0	0	0	0	1	1	NA	1	1	2775	10	12	4439	1.13	11	3	1	2	1	1	1	1	4	39	2	6	4	0
31	31	21.22	7.07	16.74	NA	8.94	8.96	0.14	1.267326733	0	1	1	0	0	0	0	0	0	2	1	4	NA	NA	NA	0	10	NA	NA	NA	3	1	3	3	1	1	0	8	NA	NA	8	8	NA
33	35	22.66	7.39	2.79	NA	11.04	6.52	NA	0.882273342	0	2	NA	NA	NA	NA	NA	NA	NA	1	2	NA	6	1	1800	12	7	228	1.66	10	3	1	3	NA	0	0	0	2	NA	NA	NA	NA	NA
35	35	18.36	13.77	7.29	0.186	24.4	2.51	0.75	0.18228032	0	1	0	0	0	0	1	0	1	1	1	NA	2	1	3000	14	11	609	0.94	1	3	1	1	NA	0	0	0	9	NA	NA	3	2	NA
39	41	20.24	9.44	13.23	0.1581	8.7	1.81	0.14	0.191737288	0	2	0	0	0	1	0	0	0	1	1	NA	2	1	3825	11	13	3096	1.28	6	3	1	2	1	1	1	1	8	36	1	3	3	0
28	39	24.51	7.96	8.64	0.132	11.73	3.01	0.52	0.378140704	0	2	1	0	0	0	0	0	0	1	1	NA	1	1	2125	11	10	2243	0.84	10	3	1	2	NA	0	0	0	5	NA	NA	2	4	NA
21	25	23.44	7.68	5.67	NA	16.79	4.16	0.14	0.541666667	0	1	1	1	0	0	0	0	0	1	2	NA	2	2	2850	12	11	3705	2.29	16	NA	NA	3	4	0	1	0	2	NA	NA	NA	NA	1
39	30	26.04	7.62	12.96	0.2573	5.48	2.76	0.46	0.362204724	0	2	1	0	0	0	0	0	0	1	1	NA	1	1	2550	11	8	334	0.73	2	3	1	2	NA	0	0	0	0.5	NA	NA	2	2	NA
29	34	24.03	5.32	15.39	NA	5.48	2.24	0.55	0.421052632	0	2	1	0	0	0	0	0	0	1	1	NA	1	1	1800	9	12	3096	1.28	5	3	1	2	1	1	1	1	5	36	1	4	6	0
31	29	23.34	9.87	1.53	0.1116	12.75	7.81	0.11	0.791286727	0	1	NA	1	NA	NA	NA	NA	NA	1	1	NA	2	2	2700	11	8	3096	1.28	17	3	1	2	1	1	1	1	1	37	2	7	7	0
27	26	22.31	6.89	4.86	NA	6.1	0.33	1.37	0.047895501	0	1	1	0	0	0	0	0	0	1	2	NA	2	1	2700	13	20	3096	1.28	14	NA	NA	3	NA	0	0	0	4	NA	NA	7	6	NA
32	30	20.96	8.23	7.2	NA	14.05	3.85	0.55	0.467800729	0	2	0	0	0	0	0	1	1	1	3	NA	1	2	3900	10	10	2575	0.65	7	3	1	3	1	1	1	1	6	39	2	NA	NA	0
24	25	21.48	9.3	7.2	NA	9.65	5.74	0.38	0.617204301	0	2	0	1	0	1	0	0	0	1	1	NA	2	2	2250	10	9	2998	1.35	17	3	1	2	1	1	1	1	0.75	39	2	8	10	0
30	22	20.2	9.22	9.45	0.2945	11.95	4.14	0.73	0.449023861	0	2	1	0	0	0	0	0	0	1	2	NA	1	1	2925	11	11	3096	1.28	14	3	1	3	NA	0	0	0	4	NA	NA	NA	6	NA
31	31	24.17	8.73	11.34	NA	11.5	5.07	0.52	0.580756014	0	2	1	0	0	0	0	0	0	2	1	1	NA	NA	NA	0	9	NA	NA	NA	3	1	2	1	1	1	1	1	37	2	8	7	0
27	27	20.72	7.49	5.67	NA	25.85	6.28	0.55	0.838451268	0	2	0	0	0	1	0	0	0	2	1	1	NA	NA	NA	0	11	NA	NA	NA	NA	NA	2	1	1	1	1	1	37	2	3	5	0
35	39	31.25	8.15	7.2	NA	0.47	3.06	NA	0.375460123	0	1	1	0	0	0	0	0	0	1	3	NA	2	1	2925	10	8	2088	0.74	8	NA	NA	3	1	1	1	1	5	29	1	1	1	0
32	31	26.95	7.9	8.64	NA	37.57	3.21	0.69	0.406329114	0	1	NA	1	NA	NA	NA	NA	NA	1	3	NA	1	2	3300	11	9	2813	2.32	9	4	1	3	NA	0	0	0	4	NA	NA	3	4	NA
42	42	NA	12.2	6.21	NA	8.61	5.05	0.14	0.413934426	0	1	1	0	0	0	0	0	0	1	3	NA	2	1	5400	15	9	685	0.29	3	3	1	1	NA	0	0	0	4	NA	NA	2	3	NA
27	28	NA	6.15	14.31	NA	12.09	3.6	0.19	0.585365854	0	1	NA	NA	NA	NA	NA	NA	NA	1	1	NA	1	1	2250	10	11	4769	1.44	13	3	1	2	NA	0	0	0	5	NA	NA	5	6	NA
38	42	26.35	9	7.2	0.124	16.52	3.9	0.32	0.433333333	0	2	1	0	0	0	0	0	0	1	1	NA	2	1	4650	13	7	3096	1.28	5	3	1	3	NA	0	0	0	11	NA	NA	6	6	NA
33	31	21.48	9.4	19.44	NA	13.99	2.96	0.32	0.314893617	0	2	1	0	0	0	0	0	0	1	1	NA	1	1	2625	12	16	3096	1.28	6	3	1	2	1	1	1	1	5	38	2	6	10	0
28	31	30.43	8.58	11.7	0.3162	5.76	14.32	0.28	1.668997669	0	1	0	1	0	0	0	0	0	1	1	NA	1	2	1750	9	8	2370	1.03	17	3	1	2	NA	0	0	0	7	NA	NA	7	7	NA
28	23	16.94	12.81	7.83	0.8959	10.53	5.03	0.96	0.392661983	0	1	0	1	0	0	0	0	0	1	1	NA	1	2	2880	11	15	5060	2.37	8	3	1	2	1	1	1	1	3	39	2	5	2	0
27	28	24.46	6.46	25.38	0.2387	11.5	10.65	0.17	1.648606811	0	2	1	1	0	0	0	0	0	1	1	NA	2	2	2400	12	12	3919	0.69	20	3	1	2	1	1	1	1	3	23	NA	8	8	1
34	29	24.03	8.94	9.99	NA	8.83	4.09	0.14	0.457494407	0	2	0	0	0	0	0	1	1	1	1	NA	1	1	2250	10	10	3735	0.75	8	3	1	2	1	1	1	1	1	4	2	5	5	0
31	31	24.38	2.73	9.18	NA	16.33	3.81	0.14	1.395604396	0	2	1	0	0	0	0	0	0	1	1	NA	1	1	4200	15	10	1532	1.32	7	3	1	3	NA	0	0	0	3	NA	NA	5	4	NA
31	33	19.96	6.92	9.45	0.837	10.45	2.43	0.93	0.351156069	0	1	1	0	0	0	0	0	0	1	1	NA	2	1	4050	14	15	3302	1.78	15	3	1	2	1	1	1	0	8	NA	NA	3	4	1
25	26	19.47	7.13	7.2	0.5425	28.92	2.79	0.17	0.391304348	0	2	1	0	0	0	0	1	0	2	1	1	NA	NA	NA	0	9	NA	NA	NA	NA	NA	2	1	1	1	1	4	38	2	12	12	0
22	26	20.44	10.51	1.8	NA	7.68	5.08	0.84	0.483349191	0	1	0	1	0	0	0	0	0	2	4	2	NA	NA	0	0	10	NA	NA	NA	3	1	3	1	1	1	1	0.42	37	2	NA	NA	0
25	30	22.27	7.5	11.34	0.218	14.04	9.24	0.19	1.232	0	1	1	0	0	0	0	0	0	2	1	1	NA	NA	NA	0	9	NA	NA	NA	3	1	1	NA	0	0	0	2	NA	NA	12	12	NA
29	31	23.44	6.03	12.15	NA	8.41	9.91	0.19	1.64344942	0	2	0	0	1	0	0	0	0	2	2	2	NA	NA	0	0	9	NA	NA	NA	3	1	3	4	0	1	0	3	NA	NA	NA	NA	1
33	34	24.77	8.54	9.18	NA	6.61	3.72	0.9	0.43559719	0	2	1	0	0	0	0	0	0	2	2	2	NA	NA	0	0	10	NA	NA	NA	3	1	3	NA	0	0	0	7	NA	NA	3	3	NA
39	41	21.88	6.93	9.45	0.1333	10.98	4.3	NA	0.62049062	0	2	1	0	0	0	0	0	0	2	1	1	NA	NA	NA	0	9	NA	NA	NA	3	1	3	1	1	1	1	2	38	2	4	9	0
28	31	20.7	6.07	12.96	NA	23.39	2.72	0.19	0.448105437	0	2	1	0	0	0	0	0	0	2	2	1	NA	NA	NA	0	8	NA	NA	NA	3	1	3	1	1	1	1	3	4	2	7	3	0
42	41	22.86	9.7	7.56	NA	6.9	3.16	0.14	0.325773196	0	2	NA	NA	NA	NA	NA	NA	NA	1	11	NA	3	1	2100	7	12	1100	1.28	4	3	1	3	NA	0	0	0	2	NA	NA	4	4	NA
41	42	18.37	14.15	8.91	NA	8.84	5.05	0.14	0.356890459	0	2	1	0	0	0	0	0	0	1	2	NA	2	1	3900	12	10	1237	0.78	4	3	1	3	1	1	1	1	11	37	2	NA	3	0
34	33	20.32	8.5	7.83	NA	11.63	6.63	0.14	0.78	0	1	NA	1	NA	NA	NA	NA	NA	1	1	NA	1	2	2025	9	11	4389	1.28	10	3	1	2	1	1	1	1	5	38	2	8	8	0
31	27	26.17	6.86	7.29	NA	11.62	2.11	0.12	0.307580175	0	2	1	0	0	0	0	0	0	1	1	NA	1	1	2400	12	9	2084	0.99	18	3	1	2	NA	0	0	0	1.5	NA	NA	6	10	NA
28	44	18.22	5.66	7.83	0.1922	5.65	3.07	0.18	0.542402827	0	2	1	0	0	0	0	0	0	1	1	NA	2	1	2700	12	14	3096	1.28	17	3	1	2	NA	0	0	0	5	NA	NA	12	12	NA
30	33	21.08	6.35	13.23	NA	19.41	2.98	0.11	0.469291339	0	2	1	0	0	0	0	0	0	1	1	NA	1	1	1875	10	16	3096	1.28	9	3	1	2	1	1	1	1	1	38	2	4	8	0
30	32	23.34	1.97	18.36	2.456	22.48	2.96	0.12	1.502538071	0	1	NA	1	NA	NA	NA	NA	NA	1	1	NA	1	1	1800	8	8	3096	1.28	5	3	1	2	1	1	1	1	0	3	1	3	3	0
30	30	25.56	9.36	6.75	0.2325	7.23	5.76	0.12	0.615384615	0	1	NA	1	NA	NA	NA	NA	NA	1	1	NA	2	1	4275	18	17	3586	1.01	13	3	1	2	1	1	1	1	7	37	2	6	10	0
39	37	17.97	18.5	8.91	NA	11.68	7.06	0.11	0.381621622	0	2	1	0	0	0	0	0	0	2	1	1	NA	NA	NA	0	11	NA	NA	NA	3	1	3	1	1	1	1	0.5	35	1	1	3	0
29	29	19.95	7.86	6.75	NA	9.53	7.2	0.46	0.916030534	0	1	NA	1	NA	NA	NA	NA	NA	2	1	1	NA	NA	NA	0	9	NA	NA	NA	3	1	2	1	1	1	1	6	31	1	12	12	0
26	25	23.44	7.21	1.26	NA	10.11	2.97	0.46	0.411927878	0	1	0	1	0	0	0	0	0	2	2	4	NA	NA	NA	0	11	NA	NA	NA	4	1	3	NA	0	0	0	NA	NA	NA	4	5	NA
28	25	23.03	7.41	6.48	NA	20.74	4.73	0.35	0.638326586	0	1	1	0	0	0	0	0	0	2	1	4	NA	NA	NA	0	14	NA	NA	NA	3	1	2	1	1	1	1	2	NA	NA	6	8	0
28	28	25.63	8.04	7.83	NA	9.04	4.91	0.78	0.610696517	0	1	1	0	0	0	0	0	0	2	1	4	NA	NA	NA	0	9	NA	NA	NA	3	1	2	NA	0	0	0	0.67	NA	NA	NA	NA	NA
38	36	25.39	8.65	16.74	0.248	5.64	3.95	NA	0.456647399	0	1	1	0	0	0	0	0	0	2	2	4	NA	NA	NA	0	13	NA	NA	NA	3	1	3	NA	0	0	0	13	NA	NA	5	4	NA
36	38	21.48	6.85	13.5	NA	11.88	2.77	0.7	0.404379562	0	1	1	0	0	0	0	0	0	2	1	1	NA	NA	NA	0	11	NA	NA	NA	3	1	3	NA	0	0	0	13	NA	NA	3	4	NA
29	33	30.12	7.15	9.99	NA	12.01	2.07	0.12	0.28951049	0	1	NA	1	NA	NA	NA	NA	NA	2	1	4	NA	NA	75	1	8	NA	NA	NA	NA	NA	3	1	1	1	1	NA	NA	NA	NA	5	0
29	29	25.39	6.47	56.7	NA	7.55	23.72	0.15	3.666151468	0	2	1	0	0	0	0	0	0	2	1	1	NA	NA	NA	0	9	NA	NA	NA	3	1	2	NA	0	0	0	5	NA	NA	5	NA	NA
25	26	20.2	8.75	15.39	0.1674	16.18	3.36	0.9	0.384	0	1	0	0	0	1	0	0	0	1	1	NA	2	1	3525	13	12	3460	1.75	18	3	1	2	1	1	1	1	2	42	3	6	5	0
29	28	20.2	7.91	1.26	NA	10.81	4.61	0.12	0.582806574	0	1	1	0	0	0	0	0	0	2	1	4	NA	NA	NA	0	9	NA	NA	NA	3	1	1	NA	0	0	0	NA	NA	NA	4	3	NA
30	31	23.44	7.11	19.98	NA	12.29	6.44	0.19	0.905766526	0	2	1	1	0	0	0	0	0	1	2	NA	1	2	1500	8	9	5060	0.74	10	3	1	3	1	1	1	1	3	37	2	11	10	0
40	34	29.79	9.29	3.78	NA	5.1	2.28	0.13	0.245425188	0	2	0	0	0	1	0	0	0	1	2	NA	2	1	3000	10	12	469	0.23	4	3	1	2	NA	0	0	0	7	NA	NA	2	2	NA
26	27	19.29	8.27	9.45	NA	20.81	3.23	0.99	0.390568319	0	1	NA	1	NA	NA	NA	NA	NA	1	2	NA	2	2	4650	14	10	5060	1.18	18	3	1	3	1	1	1	1	2	39	2	5	5	0
32	30	20.58	6.59	12.15	NA	14.57	7.79	0.12	1.182094082	0	2	1	0	0	0	0	0	0	1	2	NA	2	1	3450	14	11	5060	2.25	14	3	1	3	NA	0	0	0	1	NA	NA	9	8	NA
31	32	23.19	9.44	3.78	NA	9.57	3.25	0.12	0.344279661	0	1	1	1	0	0	0	0	0	1	2	NA	2	2	3600	11	10	3055	1.28	8	3	1	3	1	1	1	1	3	39	2	3	5	0
33	32	23.73	6.6	7.29	NA	18.67	6.86	0.14	1.039393939	0	2	1	0	0	0	0	0	0	1	2	NA	1	1	2925	10	11	5060	1.25	14	3	1	3	1	1	1	1	5	38	2	6	5	0
26	27	22.86	6.25	1.26	NA	24.77	6.57	0.14	1.0512	0	2	0	1	0	0	0	1	NA	2	2	2	NA	NA	0	0	10	NA	NA	NA	3	1	3	1	1	1	0	2	NA	NA	8	10	1
32	34	20.83	7.13	1.53	NA	30.52	8.01	0.81	1.12342216	0	1	1	0	0	0	0	0	0	1	1	NA	1	1	2475	11	14	5060	1.75	18	3	1	2	1	1	1	1	2.5	39	2	8	10	0
23	25	22.86	8.46	31.5	0.1178	12.78	2.72	0.81	0.321513002	0	2	1	0	0	0	0	0	0	1	1	NA	2	1	3525	14	7	3096	1.28	7	3	1	2	1	1	1	1	0.5	37	2	4	2	0
35	43	20.83	4.98	12.96	0.1922	8.53	4.43	0.16	0.889558233	0	2	0	0	0	0	0	1	NA	1	1	NA	1	1	2325	11	7	3096	1.28	23	3	1	3	1	1	1	1	3	37	2	10	8	0
33	35	22.03	10.94	12.69	NA	6.02	4.87	0.73	0.445155393	0	2	NA	NA	NA	NA	NA	NA	NA	1	1	NA	2	1	3300	12	11	5060	1.01	14	3	1	2	NA	0	0	0	8	NA	NA	2	4	NA
22	26	30.43	6.64	14.4	0.3565	11.72	2.48	0.67	0.373493976	0	1	1	0	0	0	0	0	0	1	1	NA	1	1	3025	13	6	5060	0.71	12	3	1	2	NA	0	0	0	2	NA	NA	3	5	NA
29	31	18.03	15.28	13.23	0.4154	16.55	5.07	0.11	0.331806283	0	2	1	0	0	0	0	0	0	1	1	NA	2	1	3525	10	7	1640	1.95	6	3	1	2	NA	0	0	0	6	NA	NA	3	3	NA
21	23	22.32	9.41	19.44	NA	25.33	4.64	0.14	0.493092455	0	1	0	0	0	0	0	1	NA	1	1	NA	1	1	2025	10	9	3500	0.82	10	3	1	2	1	1	1	0	1.5	NA	NA	8	6	1
37	32	18.97	7.14	13.77	0.175	12.32	2.45	0.38	0.343137255	0	1	1	0	0	0	0	0	0	1	1	NA	1	1	2625	12	12	2982	1.38	8	3	1	3	1	1	1	1	4	39	2	6	5	0
30	30	21.56	13.87	6.75	NA	19	4.18	0.11	0.301369863	0	1	1	0	0	0	0	1	1	1	1	NA	1	1	7125	20	15	1595	0.9	8	3	1	2	1	1	1	1	3	37	2	4	2	0
24	26	15.03	10.55	14.58	NA	14.22	3.22	0.11	0.30521327	0	1	NA	1	NA	NA	NA	NA	NA	1	1	NA	1	1	2550	12	11	5060	2.49	11	3	1	2	NA	0	0	0	3	NA	NA	3	6	NA
22	27	22.14	9.44	8.91	NA	9.75	2.29	0.17	0.242584746	0	1	1	0	0	0	0	0	0	1	1	NA	1	1	2250	10	11	3660	1.24	14	3	1	2	NA	0	0	0	3	NA	NA	NA	6	NA
29	30	28.58	7.06	14.58	0.589	7.91	1.7	0.14	0.240793201	0	2	1	0	0	0	0	0	0	1	1	NA	1	1	2225	10	11	3293	1.24	12	3	1	2	NA	0	0	0	1	NA	NA	NA	NA	NA
33	35	25.39	9.83	2.97	NA	8.61	3.4	0.73	0.345879959	0	1	1	0	0	0	0	0	0	2	1	4	NA	NA	NA	0	8	NA	NA	NA	3	1	3	NA	0	0	0	NA	NA	NA	NA	NA	NA
32	39	20.32	9.33	7.29	NA	9.83	3.61	0.73	0.386923901	0	1	0	0	0	1	0	0	0	1	1	NA	1	1	2700	10	11	2384	0.48	9	3	1	1	NA	0	0	0	10	NA	NA	10	10	NA
34	34	23.59	8.43	7.2	0.1488	6.31	5.81	0.75	0.689205219	0	2	NA	1	NA	NA	NA	NA	NA	1	1	NA	1	2	2625	10	11	2517	0.48	5	3	1	2	1	1	1	1	2.5	35	1	6	8	0
35	37	21.76	8.03	6.48	0.5425	21.87	4.59	0.87	0.571606476	0	2	NA	1	NA	NA	NA	NA	NA	1	1	NA	1	2	3000	10	11	3146	1.45	4	3	1	3	NA	0	0	0	3	NA	NA	8	5	NA
34	33	22.31	7.18	7.56	NA	17.04	3.04	0.96	0.423398329	0	1	0	0	0	0	0	1	1	1	3	NA	1	1	2700	9	7	2703	1.04	5	3	1	2	NA	0	0	0	5	NA	NA	NA	NA	NA
34	34	27.04	9.56	13.77	NA	13.51	2.71	0.32	0.283472803	0	1	1	0	0	0	0	0	0	1	1	NA	1	1	3300	12	11	3096	1.28	8	3	1	2	NA	0	0	0	12	NA	NA	3	4	NA
31	35	25.89	6.13	9.99	0.1333	10.66	3.12	0.78	0.508972268	0	2	1	0	0	0	0	0	0	1	1	NA	1	1	1800	8	9	2423	0.86	12	3	1	2	NA	0	0	0	10	NA	NA	4	4	NA
39	37	24.77	6.07	7.83	NA	15.47	4.19	0.14	0.690280066	0	2	1	0	0	0	0	0	0	1	1	NA	1	1	2475	11	9	5060	0.76	14	3	1	3	1	1	1	1	0.5	38	2	NA	NA	0
36	33	21.09	13.08	1.8	0.1333	12.55	3.26	0.14	0.249235474	0	2	1	0	0	0	0	0	0	1	1	NA	1	1	2625	11	6	3125	1.12	4	3	1	3	NA	0	0	0	2	NA	NA	4	6	NA
26	24	20.14	8.38	14.4	0.4619	16.14	9.52	0.14	1.136038186	0	2	1	0	0	0	0	0	0	1	1	NA	2	1	1665	12	9	3865	0.57	17	3	1	2	1	1	1	1	0.33	36	1	10	12	0
46	32	26.04	8.55	5.4	0.1643	11.54	5.49	0.15	0.642105263	0	2	1	0	0	0	0	0	0	1	1	NA	2	1	4050	12	9	5060	2.59	9	3	1	3	NA	0	0	0	5	NA	NA	5	5	NA
25	27	19.53	8.82	16.2	0.651	10.59	4.64	0.67	0.526077098	0	1	NA	1	NA	NA	NA	NA	NA	1	1	NA	1	2	2250	10	8	3106	1.29	9	3	1	2	NA	0	0	0	3	NA	NA	4	4	NA
28	27	18.07	130	1.161	2.18	37.1	NA	2.32	NA	0	1	0	0	0	0	0	1	NA	1	2	NA	2	1	3600	12	12	5060	1.76	7	3	1	3	1	1	1	1	2	39	2	NA	NA	0
23	24	21.48	7.02	6.48	0.279	12.82	3.36	0.19	0.478632479	0	2	1	0	0	0	0	0	0	1	1	NA	1	1	2075	10	11	3096	1.28	21	3	1	2	1	1	1	1	2	36	1	6	10	0
36	34	22.22	8.72	9.18	NA	14.57	8.34	0.67	0.956422018	0	1	1	0	0	0	0	0	0	1	1	NA	1	1	4350	15	13	5060	2.19	8	3	1	3	NA	0	0	0	10	NA	NA	5	4	NA
30	33	27.18	8.58	6.48	0.2635	16.87	3.78	0.12	0.440559441	0	1	1	0	0	0	0	0	0	1	1	NA	1	1	2775	11	14	4445	1.08	13	3	1	2	NA	0	0	0	10	NA	NA	6	6	NA
37	38	21.48	6.67	6.21	NA	13.88	7.54	0.58	1.130434783	0	1	1	0	0	0	0	0	0	1	1	NA	1	1	3300	12	13	3282	0.62	10	3	1	3	NA	0	0	0	10	NA	NA	6	6	NA
28	29	29.69	6.77	8.1	NA	6.91	11.05	0.22	1.632200886	0	1	1	0	0	0	0	0	0	1	1	NA	1	1	1350	9	11	3096	1.28	4	3	1	2	NA	0	0	0	7	NA	NA	12	12	NA
32	34	25.89	5.4	8.1	NA	0.29	3.28	2.93	0.607407407	0	2	1	0	0	0	0	0	0	1	1	NA	1	1	1650	11	11	4263	1.06	21	3	1	2	1	1	1	1	4	37	2	NA	NA	0
33	32	19.56	8.89	5.67	NA	8.48	3.03	0.99	0.340832396	0	1	NA	1	NA	NA	NA	NA	NA	1	1	NA	1	2	2100	11	15	3096	1.28	18	3	1	2	1	1	1	1	9	34	1	6	6	0
27	36	18.29	9.79	15.12	NA	28.24	8.69	0.26	0.887640449	0	1	1	0	0	0	0	1	1	2	2	1	NA	NA	NA	0	9	NA	NA	NA	3	1	2	NA	0	0	0	2	NA	NA	NA	NA	NA
27	24	26.37	6.12	9.99	NA	18.28	4.86	0.14	0.794117647	0	1	NA	1	NA	NA	NA	NA	NA	2	2	1	NA	NA	NA	0	12	NA	NA	NA	3	1	2	1	1	1	1	2	37	2	6	6	0
37	40	17.9	8.96	16.2	0.3441	45.43	3.76	0.87	0.419642857	0	1	1	0	0	0	0	0	0	1	1	NA	1	1	3675	13	12	5060	1.52	8	3	1	3	1	1	1	1	2	39	2	6	8	0
31	29	19.38	6.64	8.37	6.324	3.38	0.29	NA	0.043674699	0	1	NA	1	NA	NA	NA	NA	NA	1	2	NA	1	1	3825	13	12	5060	2.48	19	3	1	3	NA	0	0	0	6	NA	NA	6	6	NA
35	35	NA	6.69	7.2	0.1271	20.23	2.09	0.64	0.312406577	0	1	1	0	0	0	0	0	0	1	1	NA	1	1	1950	9	11	2366	0.59	8	3	1	3	NA	0	0	0	6	NA	NA	4	4	NA
27	30	21.05	6.55	9.18	0.2511	10.61	3.3	0.14	0.503816794	0	1	NA	1	NA	NA	NA	NA	NA	1	1	NA	1	1	3000	12	10	3925	1.01	12	3	1	2	NA	0	0	0	4	NA	NA	2	1	NA
41	47	22.58	10.08	1.26	NA	12.66	4.13	0.13	0.409722222	0	2	1	0	0	0	0	0	0	2	1	1	NA	NA	NA	0	9	NA	NA	NA	3	1	3	1	1	1	1	3	38	2	3	4	0
33	34	20.94	5.22	9.45	0.277	20.3	5.32	0.84	1.019157088	0	1	0	1	0	0	0	0	0	2	1	1	NA	NA	NA	0	10	NA	NA	NA	3	1	2	1	1	1	1	2	37	2	6	10	0
23	23	22.49	5.97	1.53	NA	24.4	5.35	0.13	0.896147404	0	1	NA	1	NA	NA	NA	NA	NA	2	1	1	NA	NA	NA	0	11	NA	NA	NA	3	1	2	1	1	1	1	1	37	2	12	12	0
31	33	24.97	6.23	11.88	0.1488	10.22	11.97	0.17	1.921348315	0	1	0	0	0	0	1	0	1	2	1	1	NA	NA	NA	0	10	NA	NA	NA	3	1	2	NA	0	0	0	6	NA	NA	12	12	NA
32	30	24.61	15.49	7.83	NA	4.01	1.09	0.52	0.070367979	0	1	NA	1	NA	NA	NA	NA	NA	1	1	NA	1	2	3000	12	13	3248	0.65	9	3	1	2	NA	0	0	0	8	NA	NA	5	4	NA
26	28	NA	8.12	8.37	NA	10.54	3.55	0.14	0.437192118	0	1	1	1	0	0	0	0	0	1	1	NA	1	2	1200	12	14	2208	0.64	7	3	1	2	1	1	1	1	5	32	1	8	8	0
32	32	22.1	6.91	8.91	0.3286	8.22	4.61	0.19	0.667149059	0	2	1	0	0	0	0	0	0	1	1	NA	1	1	2325	12	12	5060	1.29	22	3	1	2	1	1	1	1	2	37	2	8	6	0
26	27	23.44	7.63	14.31	0.4588	13.37	3.93	0.15	0.515072084	0	2	1	0	0	0	0	0	0	1	1	NA	1	1	1350	8	9	1763	0.85	5	3	1	2	NA	0	0	0	0.5	NA	NA	6	8	NA
33	37	25.39	8.04	18.9	NA	22.68	2	0.99	0.248756219	0	1	1	1	0	0	0	0	0	1	1	NA	1	2	3450	12	11	2799	0.98	6	3	1	2	1	1	1	1	4	37	2	3	8	0
40	39	26.67	9.2	13.23	0.248	6.48	2.66	0.38	0.289130435	0	2	1	0	0	0	0	0	0	1	1	NA	2	1	2400	9	10	3096	1.28	5	3	1	3	NA	0	0	0	1	NA	NA	NA	3	NA
24	30	22.06	5.12	13.77	0.1333	7.77	1.42	0.11	0.27734375	0	2	2	0	0	0	0	0	0	2	1	1	NA	NA	NA	0	8	NA	NA	NA	3	1	3	1	1	1	1	1	4	2	NA	NA	0
29	30	21.64	5.73	4.59	0.527	11.02	14.48	0.87	2.527050611	0	1	1	0	0	0	0	0	0	2	1	1	NA	NA	NA	0	9	NA	NA	NA	5	2	1	1	1	1	1	4	39	2	20	20	0
35	41	NA	7.42	6.48	NA	28.72	4.32	0.12	0.582210243	0	2	1	0	0	0	0	0	0	2	2	2	NA	NA	0	0	8	NA	NA	NA	4	1	3	1	1	1	1	2.5	34	1	NA	NA	0
29	29	28.47	6.9	17.1	0.1488	7.2	4.2	0.18	0.608695652	0	2	1	0	0	0	0	0	0	1	1	NA	1	1	3000	11	13	2568	0.66	6	3	1	2	1	1	1	1	2	37	2	8	3	0
32	38	21.3	8.78	7.83	NA	27.65	2.79	0.12	0.317767654	0	2	1	0	0	0	0	0	0	1	1	NA	1	1	2825	13	12	2304	1.56	11	3	1	2	1	1	1	0	1	NA	NA	6	3	1
22	26	21.48	8.36	6.48	NA	28.84	3.51	0.16	0.419856459	0	1	1	0	0	0	0	0	0	1	2	NA	2	1	2700	11	12	3882	2.19	11	3	1	3	1	1	1	1	3	37	2	NA	NA	0
35	34	24.69	5	23.76	4.2687	8.27	2.72	0.12	0.544	0	2	1	0	0	0	0	0	0	1	1	NA	1	1	3225	12	13	2721	0.91	13	3	1	3	1	1	1	1	2	37	2	6	4	0
26	28	26.67	8.39	12.15	NA	6.45	3.26	0.12	0.388557807	0	2	1	0	0	0	0	0	0	1	1	NA	1	1	2700	12	12	3330	0.99	14	3	1	2	1	1	1	1	3	39	2	10	8	0
33	32	20.76	7.78	14.4	NA	20.56	6.01	0.29	0.772493573	0	1	NA	1	NA	NA	NA	NA	NA	1	1	NA	1	2	3075	11	12	5060	1.3	10	3	1	2	1	1	1	1	10	39	2	6	6	0
38	45	29.14	11.08	9.72	0.154	9	1.47	0.67	0.13267148	0	2	0	0	0	1	1	0	1	1	1	NA	1	1	2400	8	15	1236	0.13	3	3	1	3	1	1	1	0	1	NA	NA	4	4	1
29	29	31.25	7.09	9.99	0.3317	11.52	2.06	0.12	0.290550071	0	1	1	0	0	0	0	0	0	1	1	NA	1	1	3075	12	11	3090	0.59	9	3	1	2	1	1	1	1	4	38	2	5	5	0
36	40	23.51	7.83	7.2	NA	25.73	0.9	NA	0.114942529	0	2	1	0	0	0	0	0	0	1	1	NA	1	1	3000	13	14	3035	0.39	6	3	1	3	NA	0	0	0	8	NA	NA	5	5	NA
26	27	22.67	4.33	8.37	0.279	24.78	5.38	0.15	1.242494226	0	1	1	0	0	0	0	0	0	2	1	1	NA	NA	NA	0	11	NA	NA	NA	3	1	2	1	1	1	1	4	37	2	12	12	0
36	36	21.22	23.81	2.52	0.1581	5.19	5.73	0.81	0.240655187	0	2	1	0	0	1	0	0	0	1	1	NA	6	1	3525	13	6	846	1.26	2	3	1	1	NA	0	0	0	10	NA	NA	1	3	NA
25	27	28.13	5.57	8.1	0.353	5.46	7.91	0.22	1.42010772	0	1	0	0	0	0	1	0	1	1	1	NA	2	1	2775	14	12	4555	1.52	11	3	1	2	NA	0	0	0	4	NA	NA	12	12	NA
34	28	20.03	7.88	12.42	0.3131	21.84	3.12	0.14	0.395939086	0	1	1	0	0	0	0	0	0	1	1	NA	1	1	2250	10	14	1173	0.74	6	3	1	2	NA	0	0	0	1	NA	NA	5	3	NA
37	42	21.26	10.01	5.94	NA	7	3.23	0.14	0.322677323	0	2	1	0	0	0	0	0	0	1	3	NA	3	1	2400	10	12	1096	0.58	5	3	1	2	NA	0	0	0	6	NA	NA	1	NA	NA
31	31	19.66	8.33	9.99	0.5177	14.37	2.51	0.93	0.301320528	0	1	1	0	0	0	0	0	0	1	1	NA	1	1	1575	10	11	2893	1.34	13	3	1	2	1	1	1	1	1	36	1	5	5	0
28	27	24.14	7.07	0.9261	NA	0.3	41	NA	5.799151344	0	2	1	0	0	0	0	0	0	1	1	NA	1	1	1725	11	12	2917	0.83	15	3	1	2	1	1	1	1	2.5	4	2	5	5	0
25	26	25.39	6.34	9.45	NA	9.65	6.62	0.17	1.044164038	0	2	1	0	0	0	0	0	0	1	1	NA	1	1	2400	12	9	1820	0.93	16	3	1	2	NA	0	0	0	0.75	NA	NA	4	12	NA
30	36	22.03	9.84	12.69	0.5115	15.94	4.29	0.69	0.43597561	0	2	1	0	0	0	0	0	0	1	1	NA	1	1	3675	14	10	3699	0.96	11	3	1	2	1	1	1	1	8	4	2	10	10	0
37	39	20.7	4.87	12.96	NA	9.72	3.71	0.52	0.761806982	0	1	1	0	0	0	0	0	0	1	2	NA	6	1	2475	11	7	3712	0.96	4	3	1	2	1	1	1	1	2	36	1	3	4	0
26	27	18.37	7.83	6.21	0.31	12.51	4.99	0.14	0.637292465	0	1	NA	1	NA	NA	NA	NA	NA	1	1	NA	1	2	1500	8	18	2592	1.27	12	3	1	2	1	1	1	1	1	37	2	6	8	0
28	36	18.82	9.19	7.2	1.943	5.02	9.41	0.12	1.023939064	0	2	1	0	0	0	0	0	0	1	1	NA	1	1	1950	10	9	4758	0.91	13	3	1	2	1	1	1	1	0.5	38	2	5	5	0
26	24	20.2	8.49	1.8	0.1984	8.05	3.91	0.11	0.460541814	0	1	1	0	0	0	0	0	0	1	1	NA	1	1	1350	9	13	4843	1.1	16	3	1	2	1	1	1	0	1	NA	NA	6	6	NA
34	32	30.11	6.11	4.32	NA	5.24	4.24	0.75	0.693944354	0	1	0	0	0	0	0	1	1	2	3	1	NA	NA	NA	0	12	NA	NA	NA	4	1	3	1	1	1	1	7	39	2	10	12	0
30	29	32.42	9.24	12.15	NA	21.95	15.52	0.16	1.67965368	0	1	1	0	0	0	0	0	0	2	2	1	NA	NA	NA	0	8	NA	NA	NA	3	1	3	NA	0	0	0	3	NA	NA	NA	6	NA
39	36	24.61	10.25	17.1	NA	10.53	5.85	0.9	0.570731707	0	2	1	0	0	0	0	0	0	2	1	4	NA	NA	NA	0	9	NA	NA	NA	3	1	2	NA	0	0	0	NA	NA	NA	12	10	NA
30	30	21.36	12.64	11.7	NA	12.01	3.67	0.38	0.290348101	0	2	NA	1	NA	NA	NA	NA	NA	2	1	1	NA	NA	NA	0	10	NA	NA	NA	3	1	2	1	1	1	1	5	38	2	2	5	0
33	31	23.88	5.77	9.72	NA	25.78	3.87	0.15	0.670710572	0	2	1	0	0	0	0	0	0	2	2	1	NA	NA	NA	0	7	NA	NA	NA	3	1	3	1	1	1	1	8	37	2	10	4	0
45	46	22.6	9.35	1.8	NA	17.12	3.8	0.84	0.406417112	0	2	0	0	0	0	1	0	1	1	2	NA	6	1	2400	8	7	4238	0.8	6	3	1	3	NA	0	0	0	0.33	NA	NA	2	1	NA
30	32	21.48	6.06	6.48	NA	11.24	2	0.16	0.330033003	0	1	NA	1	NA	NA	NA	NA	NA	1	2	NA	1	2	1650	9	11	803	0.47	9	3	1	3	1	1	1	1	8	39	2	5	6	0
31	31	24.03	7.24	7.83	NA	24.41	4.88	0.78	0.674033149	0	1	1	0	1	0	0	0	0	1	2	NA	2	1	2865	10	8	5060	1.28	14	3	1	3	1	1	1	1	6	4	2	5	3	0
25	23	16.16	10.21	6.21	0.1953	3.52	2.96	0.93	0.289911851	0	2	1	0	0	0	0	0	0	1	1	NA	1	1	2325	10	11	1591	0.37	7	3	1	2	NA	0	0	0	2	NA	NA	12	12	NA
24	25	29.14	8.01	6.75	0.4619	8.2	3.81	0.14	0.475655431	0	1	1	0	0	0	0	0	0	1	1	NA	2	1	3600	13	10	3096	1.28	15	3	1	2	1	1	1	1	4	39	2	8	6	0
31	31	28.76	7.8	6.21	NA	13.1	1.37	0.12	0.175641026	0	2	1	0	0	0	0	0	0	1	1	NA	1	1	1800	8	11	1068	0.51	4	3	1	2	1	1	1	1	3	27	1	6	5	0
31	26	26.57	6.03	7.2	0.218	9.98	2.81	0.15	0.466003317	0	2	1	0	0	0	0	0	0	1	1	NA	1	1	2725	12	14	4009	1.16	15	3	1	2	NA	0	0	0	4	NA	NA	6	8	NA
32	34	30.48	5.76	6.21	0.775	11.09	3.48	0.87	0.604166667	0	2	1	0	0	0	0	0	0	1	1	NA	1	1	1275	8	11	5060	1.11	14	3	1	2	1	1	1	0	1	NA	NA	4	8	1
29	28	20.28	7.37	8.91	NA	8.97	2.43	0.38	0.329715061	0	2	1	0	0	0	0	0	0	1	1	NA	1	1	2725	11	8	4543	1.03	11	3	1	2	NA	0	0	0	2	NA	NA	5	5	NA
32	27	24.03	6.22	7.56	NA	14.02	4.52	0.16	0.726688103	0	2	1	0	0	0	0	0	0	2	3	4	NA	NA	225	6	9	NA	NA	NA	3	1	3	NA	0	0	0	3	NA	NA	10	8	NA
35	35	18.73	7.85	4.5549	0.1116	4.44	NA	0.46	NA	0	2	1	0	0	0	0	0	0	2	1	1	NA	NA	NA	0	9	NA	NA	NA	3	1	3	NA	0	0	0	9	NA	NA	3	5	NA
28	31	24.03	4.4	8.37	NA	2.91	18.35	0.12	4.170454545	0	2	1	0	0	0	0	0	0	2	1	1	NA	NA	NA	0	10	NA	NA	NA	3	1	2	NA	0	0	0	1	NA	NA	4	8	NA
25	26	17.58	7.85	7.29	NA	15.75	3.13	0.84	0.398726115	0	1	1	0	0	0	0	0	0	2	3	1	NA	NA	NA	0	9	NA	NA	NA	4	1	3	NA	0	0	0	1.5	NA	NA	5	6	NA
27	28	21.22	9.41	7.29	NA	32.44	5.32	0.9	0.565356004	0	2	1	0	0	0	0	0	0	2	1	1	NA	NA	NA	0	10	NA	NA	NA	4	1	3	NA	0	0	0	2.5	NA	NA	8	9	NA
27	26	27.55	6.97	8.37	NA	10.14	20.1	0.69	2.883787661	0	1	1	0	0	0	0	0	0	1	2	NA	6	1	2025	9	NA	320	1.01	5	3	1	3	1	1	1	1	2	35	1	4	2	0
35	56	26.67	3.55	28.35	NA	13.66	0.78	0.93	0.21971831	0	2	1	0	0	0	0	0	0	1	2	NA	6	1	2250	10	10	383	1.95	6	3	1	3	NA	0	0	0	9	NA	NA	NA	4	NA
42	35	26.84	8.37	14.31	NA	9.4	3.89	0.16	0.464755078	0	2	1	0	0	0	0	0	0	1	1	NA	1	1	3750	13	8	5060	0.92	5	3	1	2	NA	0	0	0	7	NA	NA	6	4	NA
38	31	24.41	11.47	7.83	0.682	6.84	2.24	0.7	0.195292066	0	2	1	0	0	0	0	0	0	1	1	NA	1	1	3225	10	10	851	0.46	5	3	1	1	NA	0	0	0	1	NA	NA	5	5	NA
36	34	26.04	11.22	8.64	0.186	8.4	4.67	0.58	0.416221034	0	1	1	0	0	0	0	0	0	1	1	NA	1	1	2400	9	12	560	0.52	4	3	1	2	NA	0	0	0	4	NA	NA	4	4	NA
31	30	23.44	8.16	8.64	0.1271	12.36	3.35	0.17	0.410539216	0	1	1	0	0	0	0	0	0	1	1	NA	2	1	3675	13	14	3771	1.15	25	3	1	2	1	1	1	1	3	41	2	6	10	0
36	40	25.39	11.11	5.94	NA	12.34	2.89	0.29	0.260126013	0	2	1	0	0	0	0	0	0	1	2	NA	6	1	3900	13	8	158	0.56	4	3	1	3	1	1	1	1	1	38	2	2	4	0
39	43	28.44	23.98	18.36	1.59	39.66	5.5	0.43	0.229357798	0	2	1	0	0	0	0	0	0	1	3	NA	6	1	450	3	9	1151	0.73	3	3	1	1	NA	0	0	0	7	NA	NA	NA	NA	NA
24	26	19.49	10.21	18.36	NA	0.59	10.49	0.17	1.027424094	0	1	1	0	0	0	0	0	0	1	1	NA	1	1	2550	12	9	5060	0.66	9	3	1	2	NA	0	0	0	4	NA	NA	NA	NA	NA
42	50	25.71	11.56	19.44	0.1829	7.68	8.78	0.69	0.759515571	0	2	NA	1	NA	NA	NA	NA	NA	1	1	NA	2	2	4875	15	11	3812	1.02	10	3	1	3	1	1	1	1	0.33	37	2	5	5	0
33	34	32.66	6.63	7.83	0.1395	22.98	2.76	0.38	0.416289593	0	2	0	0	0	0	1	0	1	1	1	NA	2	1	4050	12	12	1038	0.59	11	3	1	2	NA	0	0	0	6	NA	NA	4	6	NA
31	32	26.17	6.11	12.96	NA	13.78	2.39	0.17	0.391162029	0	2	1	0	0	0	0	0	0	1	1	NA	1	1	2250	10	8	3153	2.17	17	3	1	2	4	0	1	0	4	NA	NA	10	10	1
36	37	22.86	9.75	6.48	0.2263	13.25	7.92	NA	0.812307692	0	2	1	0	0	0	0	0	0	1	1	NA	1	1	2625	10	10	2357	1.06	13	3	1	3	1	1	1	0	0.83	NA	NA	5	8	1
41	42	25.71	8.68	11.34	0.154	6.66	2.68	0.14	0.30875576	0	2	0	0	0	0	1	0	1	1	1	NA	2	1	3825	13	9	3096	1.28	12	3	1	3	1	1	1	1	13	38	2	2	4	0
28	27	23.33	7.06	8.1	0.37	16.33	0.54	0.83	0.076487252	0	1	1	0	0	0	0	0	0	1	1	NA	2	1	2850	11	10	2527	1.96	10	3	1	2	NA	0	0	0	2	NA	NA	8	8	NA
38	38	24.8	6.11	6.48	NA	18.78	3.49	0.52	0.571194763	0	2	1	0	0	0	0	0	0	1	1	NA	2	1	3450	12	12	2673	0.68	13	3	1	3	1	1	1	1	10	38	2	6	4	0
27	27	19.1	8.39	7.29	0.372	8.47	4.96	0.12	0.591179976	0	2	1	0	0	0	0	0	0	1	1	NA	1	1	2925	12	9	3744	1.25	17	3	1	2	1	1	1	1	2	37	2	6	8	0
40	38	19.72	9.54	14.58	NA	12.71	4.51	0.12	0.472746331	0	2	1	0	0	0	0	0	0	1	1	NA	1	1	2730	10	9	5060	1.1	18	3	1	3	1	1	1	1	3	4	2	5	5	0
35	34	19.05	5.63	8.37	0.2263	17.24	6.54	0.55	1.161634103	0	1	1	0	0	0	0	0	0	1	1	NA	1	1	2625	9	12	2240	0.97	8	3	1	2	NA	0	0	0	12	NA	NA	4	8	NA
31	30	25.39	7.49	5.4	0.3658	1.18	3.18	0.9	0.424566088	0	1	0	0	0	0	1	0	1	1	2	NA	3	1	1575	7	10	2084	0.77	4	3	1	2	NA	0	0	0	7	NA	NA	2	3	NA
35	39	18.59	9.67	12.69	NA	7.3	9.46	0.73	0.978283351	0	2	0	0	0	0	0	1	NA	1	2	NA	2	1	3000	10	12	1567	0.96	6	3	1	3	1	1	1	1	4	39	2	6	4	0
33	35	20.31	6.27	9.18	NA	9.62	1.77	0.55	0.282296651	0	2	1	0	0	0	0	0	0	1	2	NA	1	1	2250	10	11	3096	1.28	14	3	1	2	4	0	1	0	3	NA	NA	3	4	1
30	31	20.57	30	13.77	NA	6.11	12.85	NA	0.428333333	0	1	0	0	0	0	0	1	NA	1	3	NA	5	1	150	2	NA	306	1.11	2	NA	NA	1	4	0	1	0	7	NA	NA	NA	NA	1
37	36	18.75	22.22	8.64	0.2976	11.45	5.63	0.84	0.253375338	0	2	0	0	0	0	1	0	1	1	1	NA	1	1	2025	9	NA	713	0.71	3	3	1	3	NA	0	0	0	0.5	NA	NA	2	2	NA
25	25	24.61	5.07	NA	NA	25.6	3.57	NA	0.704142012	0	1	0	0	0	0	0	1	NA	1	1	NA	1	1	2400	8	13	2629	1.04	8	3	1	2	1	1	1	0	4	NA	NA	4	4	1
30	34	20.94	7.58	1.8	0.1922	21.85	4.52	0.14	0.596306069	0	2	1	0	0	0	0	0	0	1	1	NA	1	1	1800	8	11	2953	1.71	8	3	1	2	1	1	1	1	10	34	1	8	8	0
33	32	19.23	7.87	16.47	0.713	21.22	3.97	0.64	0.504447268	0	1	1	0	0	0	0	0	0	1	1	NA	2	1	4854	14	13	3096	1.28	9	3	1	2	NA	0	0	0	2	NA	NA	6	2	NA
29	30	24.91	6.08	7.56	0.744	15.35	1.34	0.52	0.220394737	0	1	1	0	0	0	0	0	0	1	1	NA	1	1	3000	10	12	1576	1.26	5	3	1	2	NA	0	0	0	2	NA	NA	6	NA	NA
40	41	23.44	13.49	1.35	NA	15.65	5.16	0.87	0.38250556	0	2	1	0	0	0	0	0	0	1	2	NA	6	1	1875	7	7	1519	0.29	3	3	1	2	NA	0	0	0	2	NA	NA	4	3	NA
29	28	26.04	7.99	5.4	0.4216	21.44	5.96	0.16	0.745932416	0	1	1	0	0	0	0	0	0	1	1	NA	1	1	2475	11	12	2490	0.97	9	3	1	2	1	1	1	1	6	39	2	6	5	0
34	35	22.89	11.55	6.75	0.5487	12.64	13.58	0.12	1.175757576	0	1	1	0	0	0	0	0	0	1	1	NA	1	1	2625	10	7	4762	2.01	7	3	1	2	NA	0	0	0	6	NA	NA	5	8	NA
34	33	22.03	7.46	21.33	NA	15.06	5.53	0.7	0.741286863	0	1	1	0	0	0	0	0	0	2	2	2	NA	NA	0	0	9	NA	NA	NA	3	1	3	NA	0	0	0	10	NA	NA	6	8	NA
29	29	21.78	6.8	1.26	NA	15.17	2.06	0.78	0.302941176	0	2	1	0	0	0	0	0	0	2	1	1	NA	NA	NA	0	8	NA	NA	NA	4	1	3	1	1	1	1	1	37	2	NA	NA	0
44	45	20.07	9.41	9.18	0.1643	13.5	7	0.12	0.743889479	0	2	1	0	0	0	0	0	0	2	1	1	NA	NA	NA	0	8	NA	NA	NA	3	1	3	NA	0	0	0	4	NA	NA	5	3	NA
31	34	21.09	5.83	6.21	0.185	6.95	5.94	0.84	1.018867925	0	1	0	1	0	0	1	0	1	1	1	NA	1	2	3000	10	9	3096	1.28	3	3	1	1	NA	0	0	0	4	NA	NA	4	4	NA
25	25	18.73	11.1	9.72	0.186	19.51	6.58	0.12	0.592792793	0	1	NA	1	NA	NA	NA	NA	NA	1	1	NA	1	2	3850	13	10	3096	1.28	12	3	1	2	1	1	1	1	1	4	2	5	4	0
29	30	20.81	13.52	1.53	NA	29.89	8.44	0.87	0.624260355	0	2	1	1	0	0	0	0	0	1	4	NA	2	2	2625	11	8	730	1.36	4	3	1	3	1	1	1	1	1	37	2	3	3	0
34	34	19.63	11.98	14.58	NA	14.15	5.02	0.15	0.41903172	0	1	1	0	0	0	0	0	0	1	2	NA	2	1	4800	16	10	683	1.6	3	3	1	2	NA	0	0	0	6	NA	NA	5	6	NA
33	33	29.3	7.08	1.26	0.1426	8.32	1.68	0.87	0.237288136	0	1	NA	NA	NA	NA	NA	NA	NA	1	2	NA	2	1	5475	19	10	3096	1.28	18	3	1	2	NA	0	0	0	9	NA	NA	5	5	NA
33	35	21.78	8.85	7.29	0.218	10.66	2.11	0.93	0.238418079	0	2	1	0	0	0	0	0	0	1	1	NA	2	1	2275	11	8	5027	0.53	14	3	1	2	1	1	1	0	3	NA	NA	5	6	1
35	38	24.61	11.06	1.26	0.2945	9.77	3.57	0.14	0.32278481	0	1	1	0	0	0	0	0	0	1	1	NA	1	1	3300	11	10	1577	0.76	4	3	1	3	NA	0	0	0	7	NA	NA	2	2	NA
43	39	17.15	8.48	18.63	NA	37.5	8.65	0.12	1.02004717	0	2	1	0	0	0	0	0	0	1	2	NA	2	1	3600	12	10	3640	1.45	9	3	1	3	1	1	1	0	6	NA	NA	NA	NA	1
27	31	21.48	6.89	19.17	NA	23.12	2.28	0.15	0.330914369	0	1	NA	1	NA	NA	NA	NA	NA	1	1	NA	1	1	2025	9	18	3096	1.28	9	3	1	2	NA	0	0	0	1	NA	NA	5	8	NA
22	26	18.44	7	1.53	0.1488	10.86	4.51	0.73	0.644285714	0	1	1	0	0	0	0	0	0	1	1	NA	1	1	3075	12	12	3096	1.28	13	3	1	2	NA	0	0	0	1	NA	NA	6	6	NA
24	24	23.44	12.25	7.2	0.3689	16.15	5.76	0.58	0.470204082	0	2	1	0	0	0	0	0	0	1	1	NA	1	1	2700	9	10	3096	1.28	15	3	1	2	1	1	1	1	3	38	2	6	6	0
28	29	18.37	6.11	2.52	0.775	12.9	8.01	0.96	1.31096563	0	1	0	0	0	1	0	0	0	1	1	NA	2	1	4425	16	9	3096	1.28	5	NA	NA	1	NA	0	0	0	2	NA	NA	7	4	NA
32	32	22.03	6.48	2.25	NA	9.36	2.93	0.44	0.452160494	0	1	1	0	0	0	0	0	0	1	1	NA	1	1	2250	11	14	3096	1.28	3	3	1	1	1	1	1	1	5	4	2	6	5	0
27	27	21.09	8.33	16.74	NA	8.4	3.3	0.73	0.396158463	0	1	1	0	0	0	0	0	0	2	1	4	NA	NA	NA	0	11	NA	NA	NA	5	2	2	1	1	1	0	NA	NA	NA	6	7	NA
28	30	22.89	8.25	8.64	NA	12.4	4.18	0.17	0.506666667	0	1	1	0	0	0	0	0	0	2	2	4	NA	NA	150	4	11	NA	NA	NA	NA	NA	3	NA	0	0	0	3	NA	NA	6	4	NA
32	33	NA	7.56	23.49	NA	6.44	2.69	0.52	0.355820106	0	2	1	0	0	0	0	0	0	2	2	1	NA	NA	NA	0	9	NA	NA	NA	3	1	2	NA	0	0	0	4	NA	NA	2	3	NA
27	27	23.88	6.48	7.56	0.2666	15.97	3.56	0.17	0.549382716	0	2	1	0	0	0	0	0	0	2	1	1	NA	NA	NA	0	10	NA	NA	NA	3	1	2	1	1	1	1	0.42	38	2	6	6	0
26	28	28.13	7.07	7.29	NA	13.37	2.51	0.29	0.355021216	0	1	1	0	0	0	0	0	0	2	1	1	NA	NA	NA	0	10	NA	NA	NA	3	1	3	1	1	1	1	3	39	2	5	6	0
35	34	29.76	7.5	15.12	0.465	32.14	3.46	0.11	0.461333333	0	1	0	0	0	1	0	0	0	2	1	4	NA	NA	NA	0	10	NA	NA	NA	3	1	3	NA	0	0	0	8	NA	NA	4	6	NA
31	31	18.03	9.35	11.34	NA	14.68	7.29	0.23	0.779679144	0	1	1	0	0	0	0	0	0	2	1	4	NA	NA	NA	0	9	NA	NA	NA	3	1	2	1	1	1	1	2	NA	NA	7	4	0
41	42	22.19	12.16	8.1	NA	12.26	5.24	0.12	0.430921053	0	2	1	0	0	0	0	0	0	2	1	4	NA	NA	NA	0	9	NA	NA	NA	3	1	3	NA	0	0	0	7	NA	NA	6	6	NA
36	36	17.58	6.9	7.29	NA	10.36	7.78	0.55	1.127536232	0	2	1	0	0	0	0	0	0	1	4	NA	2	1	3525	12	7	2586	1.46	7	3	1	3	NA	0	0	0	1	NA	NA	5	4	NA
43	45	20.31	6.36	8.64	NA	15.21	4.46	0.84	0.701257862	0	2	0	0	0	0	1	0	1	1	3	NA	2	1	3300	11	7	5060	1.15	11	3	1	3	NA	0	0	0	1	NA	NA	4	7	NA
30	31	21.09	8.04	11.34	0.4991	18.08	3.16	0.14	0.393034826	0	1	NA	1	NA	NA	NA	NA	NA	1	1	NA	1	2	1125	8	9	3096	1.28	9	3	1	2	1	1	1	1	5	31	1	6	2	0
33	32	22.58	6.17	45.9	NA	8.78	12.37	0.15	2.004862237	0	2	1	0	0	0	0	0	0	1	1	NA	1	1	1725	8	8	5060	1.35	17	3	1	2	1	1	1	1	5	38	2	6	8	0
26	27	23.88	7.97	6.75	0.6138	4.62	13.34	0.16	1.673776662	0	2	1	0	0	0	0	0	0	1	1	NA	1	1	3000	11	9	3368	1.49	14	3	1	2	1	1	1	1	3	4	2	5	5	0
27	29	19.78	9.48	14.58	0.2387	11.02	1.46	0.15	0.154008439	0	1	NA	1	NA	NA	NA	NA	NA	1	1	NA	1	2	1800	8	11	2212	1.28	3	3	1	2	NA	0	0	0	2	NA	NA	5	3	NA
52	48	26.37	8.11	13.77	NA	8.37	2.86	0.15	0.352651048	0	2	1	1	0	0	0	0	0	1	2	NA	2	2	4125	13	9	2576	0.89	6	3	1	3	NA	0	0	0	13	NA	NA	NA	NA	NA
33	34	22.03	6.14	7.56	NA	17.16	4.69	0.16	0.763843648	0	2	1	0	0	0	0	0	0	1	2	NA	2	1	2250	11	13	1888	0.55	10	3	1	3	1	1	1	1	2	39	2	NA	NA	0
30	25	20.83	9.5	15.12	31.62	14.01	13.21	0.22	1.390526316	0	1	1	0	1	0	0	0	0	2	1	4	NA	NA	0	0	7	NA	NA	NA	3	1	2	1	1	1	1	4	29	1	12	12	0
21	23	18.44	6.44	16.47	NA	5.93	3.74	0.14	0.580745342	0	1	NA	1	NA	NA	NA	NA	NA	2	1	1	NA	NA	NA	0	11	NA	NA	NA	3	1	3	NA	0	0	0	1	NA	NA	6	12	NA
27	27	19.23	28.69	6.21	NA	6.86	5.81	0.29	0.202509585	0	1	1	0	0	0	0	0	0	1	2	NA	6	1	825	6	NA	194	1.28	2	3	1	1	NA	0	0	0	3	NA	NA	2	NA	NA
30	49	21.26	9.66	6.48	0.1643	11.98	6.12	0.7	0.633540373	0	2	1	0	0	0	0	0	0	2	1	1	NA	NA	NA	0	8	NA	NA	NA	3	1	2	1	1	1	1	3	37	2	NA	NA	0
32	34	24.65	8.81	7.83	NA	22.16	5.13	0.67	0.582292849	0	1	NA	NA	NA	NA	NA	NA	NA	1	1	NA	1	1	4125	16	9	5060	0.94	10	3	1	2	NA	0	0	0	7	NA	NA	NA	NA	NA
34	36	23.44	8.54	5.67	0.1612	8.42	3.47	0.14	0.406323185	0	2	1	0	0	0	0	0	0	1	1	NA	1	1	2400	8	11	3399	1.57	13	3	1	2	1	1	1	1	2	38	2	NA	4	0
24	26	20.81	7.12	7.29	0.1364	13.21	3.12	0.99	0.438202247	0	1	1	0	0	0	0	0	0	1	1	NA	1	1	2775	11	13	3609	1.5	7	3	1	2	1	1	1	1	3	39	2	6	6	0
32	29	27.89	8.56	6.48	0.2852	6.32	6.11	0.78	0.713785047	0	1	1	0	0	0	0	0	0	1	1	NA	1	1	2950	13	12	3096	1.28	8	3	1	2	1	1	1	1	6	37	2	4	4	0
30	31	21.48	8.36	7.83	0.2573	12.65	4.37	0.11	0.522727273	0	1	NA	NA	NA	NA	NA	NA	NA	1	1	NA	1	1	2625	16	14	5060	0.5	15	3	1	2	NA	0	0	0	5	NA	NA	NA	NA	NA
31	28	23.44	8.15	7.2	0.353	14.01	4.13	0.16	0.506748466	0	2	NA	NA	NA	NA	NA	NA	NA	1	1	NA	1	1	3525	14	12	3289	0.98	8	3	1	2	NA	0	0	0	6	NA	NA	4	8	NA
24	30	21.23	8.22	9.18	0.461	11.32	3.18	0.7	0.386861314	0	2	1	0	0	0	0	0	0	1	1	NA	1	1	3150	13	12	5060	1.73	12	3	1	2	1	1	1	1	2	39	2	4	2	0
25	26	33.29	4	13.5	0.3131	10.81	2.81	0.16	0.7025	0	1	1	0	0	0	0	0	0	1	1	NA	1	1	1800	12	13	2283	0.68	10	3	1	2	1	1	1	0	3	NA	NA	12	12	1
30	32	23.81	7.39	7.83	NA	12.53	2.97	0.12	0.401894452	0	2	1	0	0	0	0	0	0	1	1	NA	2	1	2475	11	12	5060	0.59	19	3	1	2	1	1	1	0	2	NA	NA	7	7	1
23	26	20.7	9.7	7.29	NA	18.36	7.56	0.55	0.779381443	0	1	NA	1	NA	NA	NA	NA	NA	1	1	NA	1	2	1350	7	12	2370	1.43	9	3	1	2	1	1	1	1	4	38	2	3	5	0
36	32	20.96	8.86	8.64	0.2573	6.23	6.05	0.13	0.682844244	0	2	1	0	0	0	0	0	0	1	1	NA	1	1	2925	13	10	3096	1.28	9	3	1	2	NA	0	0	0	2	NA	NA	NA	NA	NA
24	26	21.48	8.64	6.48	NA	13.09	3.69	0.25	0.427083333	0	1	1	0	0	0	0	0	0	2	4	1	NA	NA	NA	0	9	NA	NA	NA	3	1	3	1	1	1	1	2	35	1	NA	NA	0
26	29	23.44	11.83	13.77	0.6665	19	6.05	0.73	0.511411665	0	2	1	0	0	0	0	0	0	1	1	NA	1	1	2050	10	10	4205	2.18	15	3	1	2	NA	0	0	0	2	NA	NA	4	4	NA
28	28	23.88	14.42	13.77	0.1519	17.32	5.88	0.99	0.40776699	0	1	0	0	0	0	0	1	NA	1	1	NA	1	1	2250	10	16	2277	0.45	8	3	1	2	1	1	1	1	3	41	2	5	5	0
29	28	23.44	6.11	9.45	0.1519	7.36	8.12	0.25	1.328968903	0	2	1	0	0	0	0	0	0	1	1	NA	1	1	1575	11	6	2497	0.73	5	3	1	2	NA	0	0	0	2	NA	NA	12	6	NA
29	29	24.03	10.79	14.58	0.279	18.04	18.93	0.15	1.754402224	0	1	1	0	0	0	0	0	0	1	1	NA	1	1	1575	10	12	5060	1.13	18	3	1	2	1	1	1	1	4	38	2	NA	NA	0
27	26	30.82	6.01	8.37	NA	8.66	2.99	0.11	0.49750416	0	1	1	0	0	0	0	0	0	1	1	NA	2	1	3675	13	11	1025	1.25	5	3	1	2	1	1	1	0	2	NA	NA	2	1	1
25	27	15.41	10.21	14.31	0.2232	9.95	6.95	0.14	0.680705191	0	1	1	0	0	0	0	0	0	1	1	NA	1	1	3000	14	11	5060	1.52	20	3	1	2	1	1	1	1	2	37	2	12	12	0
31	32	27.55	7.64	7.2	NA	15.98	3.98	0.11	0.520942408	0	1	NA	NA	NA	NA	NA	NA	NA	1	1	NA	2	1	3300	11	10	4027	2.03	20	3	1	2	NA	0	0	0	7	NA	NA	8	10	NA
26	27	30.49	5.65	12.42	0.1829	14.99	3.18	0.13	0.562831858	0	1	1	0	0	0	0	0	0	1	1	NA	2	1	2400	12	12	2045	0.82	16	3	1	2	1	1	1	1	4	36	1	12	12	0
34	36	21.01	10.34	13.23	0.155	7.74	3.48	0.11	0.33655706	0	2	0	0	0	0	1	0	1	1	1	NA	1	1	2325	10	8	798	0.48	3	3	1	2	NA	0	0	0	1	NA	NA	NA	3	NA
26	26	24.97	7	9.18	NA	7.35	2.44	0.12	0.348571429	0	1	1	0	0	0	0	0	0	2	1	1	NA	NA	NA	0	11	NA	NA	NA	3	1	2	1	1	1	0	0.5	NA	NA	NA	NA	NA
40	44	22.43	4.36	48.33	NA	13.9	3.29	0.27	0.754587156	0	2	1	0	0	0	0	0	0	2	3	2	NA	NA	0	0	9	NA	NA	NA	3	1	3	1	1	1	0	2	NA	NA	12	10	1
30	32	21.88	8.67	12.15	NA	14.07	3.69	0.11	0.425605536	0	2	1	0	0	0	0	0	0	2	1	1	NA	NA	NA	0	12	NA	NA	NA	3	1	2	NA	0	0	0	1	NA	NA	5	10	NA
27	33	21.41	8.21	2.52	NA	13.78	4.45	0.16	0.542021924	0	1	0	0	0	0	0	1	1	1	2	NA	2	1	2475	11	10	1157	1.28	8	3	1	3	NA	0	0	0	5	NA	NA	4	5	NA
37	36	22.86	7.41	14.58	NA	16.99	5.38	0.18	0.726045884	0	1	1	0	0	0	0	0	0	1	4	NA	1	1	3000	8	12	3096	1.28	6	3	1	3	NA	0	0	0	5	NA	NA	NA	NA	NA
24	29	19.49	7.37	8.37	0.1984	9	2.55	0.13	0.345997286	0	2	1	0	0	0	0	0	0	1	2	NA	2	1	2250	10	13	3203	0.81	19	3	1	3	NA	0	0	0	3	NA	NA	7	7	NA
28	28	20.2	4.61	7.2	NA	15	6.77	0.18	1.468546638	0	2	1	0	0	0	0	0	0	1	4	NA	2	1	1800	11	12	3096	1.28	12	3	1	3	NA	0	0	0	1	NA	NA	12	12	NA
39	36	20.31	4.88	54.81	NA	6.94	2.58	0.64	0.528688525	0	1	1	0	0	0	0	0	0	1	2	NA	2	1	4350	13	9	3276	0.97	11	3	1	3	NA	0	0	0	8	NA	NA	3	5	NA
34	34	23.88	8.4	9.45	NA	9.54	3.65	0.19	0.43452381	0	1	0	0	0	0	1	0	1	1	1	NA	1	1	2475	11	11	3984	0.8	10	3	1	2	1	1	1	1	4	39	2	3	5	0
31	26	21.48	8.58	6.21	NA	6.91	1.37	0.11	0.15967366	0	2	0	1	0	0	0	0	0	1	1	NA	1	2	2400	10	11	1663	0.57	4	3	1	2	NA	0	0	0	1	NA	NA	2	6	NA
38	34	22.06	19.6	1.53	NA	23.9	10.47	0.12	0.534183673	0	1	0	0	0	0	1	0	1	1	1	NA	2	1	4500	13	11	936	0.6	3	3	1	3	1	1	1	1	2	38	2	NA	NA	0
22	24	22.22	6.29	9.72	0.7254	11.81	4.01	0.17	0.637519873	0	1	NA	1	NA	NA	NA	NA	NA	1	1	NA	1	2	1650	11	NA	5060	1.28	15	3	1	2	1	1	1	1	1	33	1	6	5	0
31	29	NA	11.17	12.15	NA	10.47	15.5	0.17	1.387645479	0	1	0	0	0	0	0	1	NA	1	1	NA	1	1	2175	8	12	1260	2.3	8	3	1	2	1	1	1	1	3	39	2	NA	NA	0
31	30	19.53	12.4	11.7	0.5983	10.61	6.84	0.17	0.551612903	0	1	1	0	0	0	0	0	0	1	1	NA	1	1	3000	12	9	5060	1.57	13	3	1	2	1	1	1	1	2	37	2	NA	NA	0
29	30	25.39	4.9	15.66	0.1581	9.17	3.14	0.24	0.640816327	0	1	NA	1	NA	NA	NA	NA	NA	1	1	NA	1	1	2250	10	11	3096	1.28	12	3	1	2	1	1	1	1	7	4	2	5	6	0
25	26	24.77	6.59	8.64	0.2356	8.5	3.56	0.67	0.540212443	0	1	NA	1	NA	NA	NA	NA	NA	2	1	4	NA	NA	525	8	9	NA	NA	NA	3	1	2	NA	0	0	0	1	NA	NA	7	7	NA
25	25	24.44	6.02	14.4	0.2883	16.92	6.34	0.16	1.053156146	0	1	0	1	0	0	0	0	0	2	1	1	NA	NA	NA	0	9	NA	NA	NA	4	1	2	1	1	1	1	3.5	39	2	12	12	0
33	31	26.67	4.35	38.61	NA	9.76	6.52	0.11	1.498850575	0	1	1	NA	NA	NA	NA	NA	NA	2	1	1	NA	NA	NA	0	7.5	NA	NA	NA	3	1	3	NA	0	0	0	8	NA	NA	3	7	NA
29	32	32.05	8.7	25.92	NA	14.15	15.57	0.34	1.789655172	0	1	1	0	0	0	0	0	0	2	2	1	NA	NA	NA	0	9	NA	NA	NA	3	1	3	2	1	1	0	6	NA	NA	7	10	NA
29	32	20.81	7.45	9.45	NA	7.27	8.3	0.78	1.11409396	0	1	1	0	0	0	0	0	0	2	1	1	NA	NA	NA	0	9	NA	NA	NA	3	1	3	1	1	1	1	5	38	2	6	6	0
29	31	24.03	5.64	14.4	0.246	8.5	3.5	0.14	0.620567376	0	1	NA	NA	NA	NA	NA	NA	NA	1	3	NA	6	1	1200	8	9	323	30.98	2	2	1	1	NA	0	0	0	1	NA	NA	7	7	NA
29	30	19.95	5.86	14.85	0.2294	11.55	5.52	0.99	0.941979522	0	2	1	0	0	0	0	0	0	2	1	1	NA	NA	NA	0	9	NA	NA	NA	3	1	2	NA	0	0	0	6	NA	NA	12	12	NA
29	32	23.88	8.71	52.65	0.218	10.74	4.9	0.14	0.562571757	0	1	1	0	0	0	0	0	0	2	1	1	NA	NA	NA	0	9	NA	NA	NA	3	1	2	4	0	1	0	9	NA	NA	2	3	1
26	26	24.44	7.95	14.4	0.3441	14.59	7.71	0.13	0.969811321	0	1	NA	NA	NA	NA	NA	NA	NA	2	1	1	NA	NA	NA	0	11	NA	NA	NA	3	1	2	NA	0	0	0	4	NA	NA	NA	NA	NA
35	32	22.5	10.52	6.48	0.1488	13.39	4.62	0.84	0.439163498	0	1	1	0	0	0	0	0	0	1	2	NA	2	1	3300	11	12	2769	1.84	4	3	1	3	1	1	1	1	4	4	2	5	3	0
35	37	22.04	7.39	7.8597	0.899	12.35	5.81	0.52	0.786197564	0	1	0	0	1	0	0	0	0	1	1	NA	1	1	3075	12	11	4762	0.63	9	3	1	3	1	1	1	1	6	38	2	4	4	0
24	27	20.08	9.39	6.48	0.1643	13.47	6.74	0.13	0.717784878	0	1	NA	1	NA	NA	NA	NA	NA	1	1	NA	1	2	1650	11	10	3096	1.28	17	3	1	2	1	1	1	1	2	4	2	10	8	0
24	24	31.25	6.78	5.94	0.1147	17.16	3.66	0.12	0.539823009	0	1	NA	1	NA	NA	NA	NA	NA	1	1	NA	1	2	1875	10	13	1650	0.4	9	3	1	2	NA	0	0	0	1.5	NA	NA	8	8	NA
35	42	18.75	7.15	13.77	0.369	19.23	4.71	0.87	0.658741259	0	1	1	0	0	0	0	0	0	1	1	NA	1	1	1950	9	13	4928	1.31	7	3	1	3	1	1	1	1	6	39	2	5	4	0
29	31	21.26	8.24	1.26	NA	5.29	5.57	0.29	0.675970874	0	2	1	0	0	1	0	0	0	1	1	NA	2	1	3075	14	7	771	0.46	2	3	1	2	NA	0	0	0	2	NA	NA	7	NA	NA
23	34	24.77	5.43	12.69	0.248	19.2	8.81	0.87	1.622467772	0	1	NA	1	NA	NA	NA	NA	NA	1	1	NA	1	1	2350	12	11	3813	1.05	14	3	1	2	1	1	1	1	2	38	2	7	7	0
37	38	24.03	9.6	9.72	NA	18.08	7.31	0.11	0.761458333	0	2	1	0	0	0	0	0	0	1	1	NA	1	1	2475	11	11	4134	1.05	8	3	1	3	2	1	1	0	1	NA	NA	5	8	NA
32	31	22.43	6.47	12.96	NA	11.02	3.08	0.78	0.476043277	0	2	1	0	0	0	0	0	0	2	1	1	NA	NA	NA	0	11	NA	NA	NA	3	1	3	3	1	1	0	7	NA	NA	7	7	NA
39	42	24.65	15.92	5.94	0.217	11.17	2.44	0.49	0.153266332	0	2	1	0	0	0	0	0	0	1	1	NA	6	1	675	3	10	576	0.69	1	2	1	1	NA	0	0	0	4	NA	NA	NA	NA	NA
24	28	21.48	5.28	6.48	NA	8.47	3.76	0.13	0.712121212	0	1	1	0	0	0	0	0	0	1	1	NA	1	1	1575	10	7	3096	1.28	10	3	1	2	1	1	1	1	2	38	2	6	8	0
35	35	21.48	7.98	18.63	NA	15.8	5.09	0.35	0.637844612	0	1	0	0	0	0	0	1	NA	1	1	NA	1	1	2575	11	9	1507	0.95	9	3	1	3	1	1	1	1	6	39	2	10	6	0
34	35	22.57	8.14	9.72	NA	11.12	3.86	0.14	0.474201474	0	1	NA	1	NA	NA	NA	NA	NA	1	1	NA	1	2	2775	11	12	5060	1.04	19	3	1	2	1	1	1	1	7	39	2	5	5	0
42	44	29.37	25.75	9.45	0.2418	10.95	6.69	0.16	0.259805825	0	2	1	0	0	0	0	0	0	1	1	NA	3	1	4950	14	9	1510	1.14	3	3	1	3	NA	0	0	0	0.5	NA	NA	1	2	NA
26	27	23.44	10.96	5.67	NA	7.77	6.03	0.17	0.550182482	0	2	1	0	0	0	0	0	0	1	1	NA	1	1	2250	10	10	3096	1.28	12	3	1	2	1	1	1	0	3	32	1	NA	NA	1
24	23	22.59	5.22	6.48	0.775	9.32	5.25	0.19	1.005747126	0	1	NA	1	NA	NA	NA	NA	NA	1	1	NA	1	2	1812.5	9	10	3096	1.28	20	3	1	2	1	1	1	1	3	38	2	NA	NA	0
32	35	18.75	16.12	7.83	0.2914	13.86	7.18	0.32	0.445409429	0	1	1	0	0	0	0	0	0	1	1	NA	2	1	2925	13	10	1016	0.55	3	3	1	2	NA	0	0	0	9	NA	NA	3	2	NA
36	35	19.29	5.77	29.7	0.264	8.18	6.22	0.18	1.077989601	0	1	NA	1	NA	NA	NA	NA	NA	1	1	NA	1	2	2475	11	7	3096	1.28	14	3	1	3	NA	0	0	0	1	NA	NA	6	3	NA
27	33	22.58	11.36	5.94	0.3875	22.29	3.24	0.73	0.285211268	0	1	1	0	0	0	0	0	0	1	1	NA	3	1	3000	10	8	4459	0.74	6	3	1	2	1	1	1	0	4	NA	NA	3	3	NA
28	29	29.38	8.57	8.37	0.3224	15.17	15.91	0.29	1.856476079	0	1	1	0	0	0	0	0	0	2	2	1	NA	NA	NA	0	8	NA	NA	NA	4	1	3	NA	0	0	0	6	NA	NA	NA	NA	NA
25	26	19.49	10.21	18.36	NA	0.59	10.49	0.17	1.027424094	0	1	1	0	0	0	0	0	0	2	1	1	NA	NA	NA	0	8	NA	NA	NA	3	1	3	3	1	1	1	4	39	2	NA	NA	0
31	32	24.41	9.19	2.7	NA	7.69	4.19	0.96	0.455930359	0	2	NA	1	NA	NA	NA	NA	NA	2	2	1	NA	NA	NA	0	10	NA	NA	NA	3	1	3	1	1	1	1	2	4	2	5	6	0
30	30	18.14	8.11	11.34	0.5921	15.27	3.8	0.14	0.468557337	0	2	NA	1	NA	NA	NA	NA	NA	1	1	NA	1	2	2925	11	8	5060	1.48	12	3	1	2	NA	0	0	0	1	NA	NA	4	4	NA
25	27	24.84	7.07	7.29	0.1116	10.17	2.74	0.99	0.387553041	0	2	NA	1	NA	NA	NA	NA	NA	1	1	NA	1	2	1875	12	11	3210	0.7	14	3	1	2	NA	0	0	0	2	NA	NA	5	10	NA
26	26	30.42	4.88	8.37	NA	15.6	3.22	0.13	0.659836066	0	1	0	0	0	0	1	0	1	1	1	NA	1	1	3187.5	16	10	3995	0.36	16	3	1	2	NA	0	0	0	2	NA	NA	12	12	NA
29	26	22.66	13.31	1.53	0.1736	18.12	4.58	0.18	0.344102179	0	1	NA	1	NA	NA	NA	NA	NA	1	1	NA	1	2	3125	12	11	4599	1.66	16	3	1	2	4	0	1	0	1	NA	NA	8	8	1
35	37	21.79	6.95	6.75	NA	19.32	2.73	0.46	0.392805755	0	2	1	0	0	0	0	0	0	1	1	NA	1	1	1500	7	14	3096	1.28	8	3	1	3	NA	0	0	0	10	NA	NA	5	2	NA
28	30	21.48	5.9	13.77	0.338	13.78	2.52	0.12	0.427118644	0	1	1	0	0	0	0	0	0	1	1	NA	1	1	2625	11	11	3159	1.36	10	3	1	2	1	1	1	1	6	38	2	5	7	0
26	29	NA	11.38	12.15	NA	21.27	4.08	0.52	0.358523726	0	1	NA	1	NA	NA	NA	NA	NA	1	1	NA	1	2	1725	11	10	3096	1.28	13	3	1	2	1	1	1	1	6	38	2	5	5	0
27	27	21.08	8.78	15.93	NA	4.11	20.14	0.26	2.293849658	0	1	1	0	0	0	0	0	0	1	1	NA	1	1	1550	9	10	5060	1.91	14	3	1	2	1	1	1	1	6	32	1	NA	NA	0
27	25	21.48	7.33	12.69	NA	41.52	5.91	0.12	0.80627558	0	2	1	0	0	0	0	0	0	1	1	NA	1	1	1800	11	14	3517	0.95	8	3	1	2	1	1	1	0	5	NA	NA	NA	NA	1
26	26	18.37	6.78	13.5	0.992	5.28	NA	NA	NA	0	1	1	0	0	0	0	0	0	2	1	1	NA	NA	NA	0	7.5	NA	NA	NA	4	1	2	1	1	1	0	2	NA	NA	12	12	1
30	28	20.4	15.38	18.9	NA	23.89	7.45	0.78	0.484395319	0	1	0	0	0	1	0	0	0	2	2	4	NA	NA	75	1	9	NA	NA	NA	3	1	1	NA	0	0	0	6	NA	NA	3	3	NA
32	32	32.05	8.41	15.66	0.2914	16.92	3.98	0.81	0.473246136	0	2	0	0	0	0	0	1	1	2	1	1	NA	NA	NA	0	9	NA	NA	NA	3	1	3	1	1	1	0	3	NA	NA	NA	NA	1
26	25	20.32	8.58	13.23	NA	21.93	2.17	0.12	0.252913753	0	2	1	0	0	0	0	0	0	2	1	1	NA	NA	NA	0	8	NA	NA	NA	3	1	3	1	1	1	1	1	31	1	2	3	0
25	24	19.53	7.34	1.8	NA	11.85	3.55	0.81	0.483651226	0	1	1	0	0	0	0	0	0	2	1	1	NA	NA	NA	0	9	NA	NA	NA	3	1	2	NA	0	0	0	2	NA	NA	6	5	NA
25	29	19.14	12.77	6.21	0.218	18.69	4.98	0.15	0.389976507	0	1	1	0	0	0	0	0	0	1	1	NA	2	1	2700	12	13	4931	1.19	13	3	1	2	NA	0	0	0	3	NA	NA	6	6	NA
34	35	28.04	4.49	8.91	0.2666	15.57	2.09	0.15	0.465478842	0	2	1	0	0	0	0	0	0	1	1	NA	1	1	4275	13	9	4092	1.44	11	3	1	2	NA	0	0	0	9	NA	NA	4	6	NA
33	34	24.03	6.5	9.99	NA	10.24	3.8	0.14	0.584615385	0	2	1	0	0	0	0	0	0	1	3	NA	1	1	3150	12	11	4307	1.07	12	3	1	3	NA	0	0	0	0.33	NA	NA	NA	NA	NA
28	30	27.57	6.7	7.2	0.221	19.98	1.87	0.14	0.279104478	0	1	1	0	0	0	0	0	0	1	1	NA	2	1	3675	14	13	506	0.98	14	3	1	2	NA	0	0	0	6	NA	NA	8	10	NA
38	37	19.29	5.31	25.11	0.1922	14.01	3.76	0.12	0.708097928	0	1	NA	1	NA	NA	NA	NA	NA	2	1	1	NA	NA	NA	0	9	NA	NA	NA	3	1	3	1	1	1	1	12	39	2	7	6	0
40	41	25.71	7.25	6.75	0.341	6.52	2.38	0.69	0.328275862	0	1	NA	1	NA	NA	NA	NA	NA	1	1	NA	1	2	3600	12	10	1202	0.57	8	3	1	3	1	1	1	1	3	38	2	4	6	0
26	29	23.88	5.83	9.72	NA	13.03	3.05	0.73	0.523156089	0	1	NA	NA	NA	NA	NA	NA	NA	1	2	NA	6	1	2700	12	12	3264	0.71	12	3	1	3	NA	0	0	0	5	NA	NA	6	6	NA
37	39	63.28	9.38	7.29	NA	9.9	4.39	0.14	0.468017058	0	1	0	0	0	0	1	0	1	1	2	NA	3	1	2250	9	9	476	0.25	1	NA	NA	1	NA	0	0	0	11	NA	NA	1	2	NA
28	28	22.04	6.87	8.91	NA	12.41	4.86	0.16	0.707423581	0	2	1	0	0	0	0	0	0	1	1	NA	1	1	4050	14	11	3096	1.28	17	3	1	2	NA	0	0	0	2	NA	NA	5	5	NA
25	24	19.1	6.99	7.56	NA	2.03	7.19	0.84	1.028612303	0	1	NA	1	NA	NA	NA	NA	NA	1	1	NA	1	2	2025	10	7	5060	1.56	15	3	1	2	1	1	1	1	1	35	1	10	8	0
37	36	23.88	9.48	13.23	NA	17.64	5.21	0.7	0.549578059	0	1	0	0	0	0	1	0	1	1	1	NA	3	1	1800	8	9	3492	0.63	2	3	1	2	1	1	1	1	1	37	2	3	2	0
25	26	20.45	8.17	12.15	0.4588	9.31	4.37	0.84	0.534883721	0	1	1	1	0	0	0	0	0	1	1	NA	1	2	2250	12	13	5060	1.24	15	3	1	2	1	1	1	1	2	39	2	8	8	0
36	38	23.44	8.41	6.75	0.341	15.65	4.6	0.14	0.546967895	0	1	1	0	0	0	0	0	0	1	1	NA	1	1	2700	13	11	1598	1.16	10	3	1	3	NA	0	0	0	3	NA	NA	5	5	NA
24	26	20.8	12.13	12.15	NA	9.31	2.85	0.16	0.234954658	0	1	1	0	0	0	0	0	0	1	1	NA	1	1	1950	13	12	3096	1.28	12	3	1	2	NA	0	0	0	2	NA	NA	6	6	NA
30	29	26.03	6.95	9.99	0.837	13.02	1.64	0.93	0.235971223	0	2	1	0	0	0	0	0	0	1	1	NA	1	1	2175	11	11	2365	0.73	14	3	1	2	1	1	1	1	8	39	2	8	8	0
34	37	23.44	5.3	29.97	NA	10.34	3.33	0.69	0.628301887	0	1	0	0	0	0	1	0	1	1	1	NA	2	1	3900	14	12	949	0.66	3	3	1	2	NA	0	0	0	6	NA	NA	NA	NA	NA
31	30	23.33	8.79	8.64	0.279	10.33	17.91	0.73	2.037542662	0	2	1	0	0	0	0	0	0	1	1	NA	1	1	2475	11	NA	5060	1.95	14	3	1	2	1	1	1	1	5	39	2	8	8	0
25	29	27.34	5.19	9.99	NA	20.43	3.49	0.49	0.672447013	0	1	0	0	0	0	0	1	NA	1	1	NA	1	1	2025	9	11	3215	0.98	16	3	1	2	1	1	1	1	4	31	1	NA	NA	0
35	35	27.89	8.18	7.56	NA	10.89	1.81	0.87	0.221271394	0	2	1	0	0	0	0	0	0	1	1	NA	1	1	3900	13	12	1602	1.26	6	3	1	3	1	1	1	0	8	NA	NA	4	NA	1
21	24	18.59	5.58	12.42	1.5934	15.43	3.69	0.13	0.661290323	0	2	1	0	0	0	0	0	0	1	1	NA	1	1	7050	21	9	5060	1.84	9	4	1	2	NA	0	0	0	0.33	NA	NA	5	5	NA
30	30	23.44	9.83	11.7	NA	10.66	4.5	0.9	0.457782299	0	2	1	0	0	0	0	0	0	1	1	NA	1	1	2025	9	8	3096	1.28	2	3	1	1	1	1	1	1	2	39	2	4	5	0
29	30	24.22	8.94	7.29	NA	5.44	11.38	0.96	1.272930649	0	1	NA	NA	NA	NA	NA	NA	NA	1	1	NA	2	1	4500	18	10	1613	0.42	3	3	1	2	NA	0	0	0	4	NA	NA	8	8	NA
28	27	27.05	5.09	9.18	0.3131	23.08	1.99	0.75	0.390962672	0	1	1	0	0	1	0	0	0	1	1	NA	2	1	2925	11	18	2432	1.28	18	3	1	2	1	1	1	1	3	36	1	6	6	0
28	29	28.34	5.32	8.37	NA	8.41	1.11	0.13	0.208646617	0	1	NA	1	NA	NA	NA	NA	NA	1	1	NA	1	2	4575	14	12	1355	0.85	8	3	1	2	1	1	1	0	2	NA	NA	5	5	1
28	27	22.86	5.92	7.56	NA	9.24	2	0.96	0.337837838	0	2	1	0	0	0	0	0	0	1	1	NA	2	1	2400	11	9	1279	0.95	5	3	1	2	1	1	1	1	5	35	1	NA	8	0
29	31	21.48	6.4	16.74	NA	11.34	2.64	0.44	0.4125	0	2	1	0	0	0	0	0	0	1	1	NA	1	1	2025	9	9	4170	0.98	7	3	1	2	NA	0	0	0	1	NA	NA	8	5	NA
42	50	26.04	6.02	14.85	0.3751	6.51	3.46	0.11	0.574750831	0	2	1	0	0	0	0	0	0	2	2	4	NA	NA	NA	0	7	NA	NA	NA	3	1	2	NA	0	0	0	NA	NA	NA	6	6	NA
21	24	22.04	7.24	1.8	0.1147	10.07	4.48	0.18	0.61878453	0	1	1	0	0	0	0	0	0	2	1	1	NA	NA	NA	0	8	NA	NA	NA	3	1	2	NA	0	0	0	1.5	NA	NA	6	8	NA
35	34	21.48	6.67	15.66	NA	9.59	6.41	0.7	0.96101949	0	2	1	0	0	0	0	0	0	2	1	4	NA	NA	NA	0	11	NA	NA	NA	NA	NA	3	1	1	1	1	4	NA	NA	4	7	0
30	31	25.39	5.92	5.94	NA	14.9	3.37	0.78	0.569256757	0	2	NA	1	NA	NA	NA	NA	NA	2	1	4	NA	NA	225	4	9	NA	NA	NA	3	1	3	1	1	1	0	3	NA	NA	NA	NA	1
24	26	22.66	6.7	11.7	NA	15.03	3.87	0.11	0.57761194	0	1	1	0	0	0	0	0	0	2	1	1	NA	NA	NA	0	8	NA	NA	NA	3	1	2	1	1	1	1	3	38	2	NA	NA	0
30	30	18.44	8.13	9.99	NA	12.74	3.05	0.35	0.375153752	0	1	1	0	0	0	0	1	1	2	2	4	NA	NA	NA	0	8	NA	NA	NA	3	1	2	1	1	1	1	NA	NA	NA	5	6	0
35	38	21.48	7.44	12.42	NA	12.76	6.13	0.16	0.823924731	0	1	NA	1	NA	NA	NA	NA	NA	2	1	1	NA	NA	NA	0	8	NA	NA	NA	3	1	3	1	1	1	1	14	36	1	5	5	0
33	35	24.14	7.73	12.42	NA	14.23	5.89	0.12	0.761966365	0	1	0	0	1	0	0	0	0	2	1	1	NA	NA	NA	0	8	NA	NA	NA	3	1	2	1	1	1	1	9	4	2	10	6	0
31	32	17.1	6.6	4.86	NA	11.93	6.21	0.78	0.940909091	0	2	1	0	0	0	0	0	0	2	3	4	NA	NA	0	0	9	NA	NA	NA	3	1	3	1	1	1	0	1	NA	NA	NA	NA	1
41	43	26.13	9.15	17.82	NA	10.02	3.45	0.58	0.37704918	0	2	0	0	1	0	0	0	0	2	1	2	NA	NA	0	0	10	NA	NA	NA	3	1	3	NA	0	0	0	1	NA	NA	4	3	NA
41	43	24.49	6.42	4.32	NA	11.31	2.57	0.7	0.400311526	0	2	1	0	0	0	0	0	0	1	4	NA	1	1	2925	11	9	1212	1.11	6	NA	NA	3	1	1	1	0	3	NA	NA	4	4	1
40	42	23.05	6.39	6.48	NA	19.24	2.32	0.11	0.363067293	0	2	1	0	0	0	0	0	0	1	2	NA	3	1	2100	7	9	5060	1.15	5	3	1	3	NA	0	0	0	6	NA	NA	5	5	NA
30	31	20.9	8.35	7.56	NA	12.21	5.35	0.7	0.640718563	0	1	1	0	0	0	0	0	0	1	1	NA	1	1	2400	11	12	5060	1.48	16	3	1	2	NA	0	0	0	6	NA	NA	6	4	NA
30	28	21.36	6.75	14.58	NA	10.59	2.44	0.12	0.361481481	0	1	1	0	0	0	0	0	0	1	1	NA	1	1	1500	8	11	1206	1.5	7	3	1	2	1	1	1	1	8	28	1	2	1	0
29	26	21.48	8.56	8.64	NA	13.04	4.11	0.69	0.480140187	0	2	1	0	0	0	0	0	0	1	1	NA	1	1	2550	10	12	4598	1.13	11	3	1	2	1	1	1	1	3	38	2	6	4	0
27	29	27.68	7.16	8.64	0.341	13.81	3.5	0.44	0.488826816	0	1	1	0	0	0	0	0	0	1	1	NA	2	1	7800	24	10	3150	0.75	12	NA	NA	2	NA	0	0	0	5	NA	NA	2	2	NA
25	27	19.47	7.99	51.5268	NA	12.09	5.9	0.29	0.738423029	0	1	1	0	0	0	0	0	0	1	1	NA	1	1	1575	9	11	1779	0.58	9	3	1	2	2	1	1	0	5	NA	NA	7	5	NA
31	31	19.53	8.24	12.69	NA	27.47	7.38	0.11	0.895631068	0	1	1	0	0	0	1	0	1	2	2	1	NA	NA	NA	0	10	NA	NA	NA	3	1	3	NA	0	0	0	1	NA	NA	7	8	NA
30	29	20.03	9.93	15.93	NA	10.61	3.09	0.84	0.311178248	0	1	0	0	0	0	0	1	1	2	1	4	NA	NA	NA	0	12	NA	NA	NA	3	1	3	1	1	1	1	NA	NA	NA	3	4	0
33	36	21.09	5.68	14.31	NA	14.11	6.52	0.14	1.147887324	0	1	NA	NA	NA	NA	NA	NA	NA	2	2	1	NA	NA	NA	0	11	NA	NA	NA	3	1	3	NA	0	0	0	11	NA	NA	10	10	NA
30	29	22.77	8.52	59.67	NA	11.62	9.09	0.15	1.066901408	0	1	0	0	0	1	0	0	0	1	3	NA	6	1	675	3	9	87	12.14	1	3	1	1	NA	0	0	0	6	NA	NA	NA	NA	NA
29	30	21.76	7.76	11.7	NA	9.14	2.67	0.58	0.344072165	0	2	NA	NA	NA	NA	NA	NA	NA	1	1	NA	1	1	1975	10	8	1626	1.37	3	3	1	2	NA	0	0	0	6	NA	NA	6	4	NA
33	33	23.44	5.68	NA	NA	6.8	1.9	0.14	0.334507042	0	2	1	0	0	0	0	0	0	2	2	1	NA	NA	NA	0	9	NA	NA	NA	3	1	3	1	1	1	1	3	38	2	5	3	0
27	30	23.63	3.88	9.72	0.5549	9.96	1.33	0.16	0.342783505	0	2	1	0	0	0	0	0	0	2	2	1	NA	NA	NA	0	9	NA	NA	NA	3	1	3	NA	0	0	0	2	NA	NA	NA	NA	NA
36	37	21.23	8.88	13.5	NA	11.75	4.71	0.12	0.530405405	0	2	1	0	0	0	0	0	0	1	3	NA	6	1	3300	12	8	942	1.25	1	3	1	1	NA	0	0	0	2	NA	NA	5	5	NA
40	39	30.48	10.5	5.13	NA	7.68	4.53	0.55	0.431428571	0	2	1	0	0	0	0	0	0	1	3	NA	1	1	5400	17	8	3096	1.28	4	3	1	1	NA	0	0	0	3	NA	NA	7	3	NA
30	34	23.88	6.66	16.74	NA	0.66	5.15	0.22	0.773273273	0	2	1	0	0	0	0	0	0	1	1	NA	1	1	2700	10	9	3775	1.32	8	3	1	2	1	1	1	1	2	37	2	7	7	0
41	45	21.78	11.7	15.12	0.1178	5.33	3.3	0.26	0.282051282	0	2	1	0	0	0	0	0	0	1	1	NA	1	1	2850	10	10	1126	0.58	5	NA	NA	3	NA	0	0	0	8	NA	NA	4	2	NA
41	34	23.44	19.21	7.29	NA	8.45	4.43	0.44	0.230609058	0	2	1	0	0	0	0	0	0	1	1	NA	3	1	2100	9	8	1127	0.62	3	3	1	1	NA	0	0	0	7	NA	NA	3	2	NA
33	29	25.39	6.99	13.5	NA	8.02	14.29	0.12	2.04434907	0	2	1	0	0	0	0	0	0	1	1	NA	1	1	1450	9	8	5060	0.5	18	4	1	2	NA	0	0	0	8	NA	NA	12	12	NA
31	31	22.86	6.75	12.69	0.434	15.05	5.36	0.17	0.794074074	0	1	1	0	0	0	0	0	0	1	1	NA	1	1	3900	13	12	5060	0.95	10	3	1	2	1	1	1	0	2	NA	NA	4	4	1
26	29	30.11	9.58	9.18	NA	4.3	3.08	0.87	0.321503132	0	2	1	1	0	0	0	0	0	1	1	NA	1	2	2925	12	9	2478	1.16	9	3	1	2	1	1	1	1	2	4	2	NA	NA	0
33	34	17.58	9.24	7.29	0.215	9.76	3.3	0.73	0.357142857	0	2	0	0	0	0	1	0	1	1	1	NA	1	1	2625	12	10	5060	1.93	9	3	1	2	NA	0	0	0	8	NA	NA	5	5	NA
31	31	23.62	10.1	7.29	0.124	6.43	2.73	0.58	0.27029703	0	1	0	0	0	0	1	0	1	1	1	NA	3	1	4950	15	10	334	1.9	1	3	1	1	NA	0	0	0	6	NA	NA	NA	NA	NA
31	30	21.76	8.11	9.18	NA	32.29	3.01	0.13	0.371146732	0	2	1	0	0	1	0	0	0	2	1	2	NA	NA	0	0	12	NA	NA	NA	3	1	2	1	1	1	1	2	37	2	NA	NA	0
27	35	21.88	8.3	12.96	0.2449	8.14	4.38	0.46	0.527710843	0	1	1	0	0	0	0	0	0	2	1	4	NA	NA	NA	0	11	NA	NA	NA	3	1	2	NA	0	0	0	3	NA	NA	NA	NA	NA
28	31	20.2	6.65	1.26	0.132	12.14	3.93	0.87	0.590977444	0	2	1	0	0	0	0	0	0	2	1	1	NA	NA	NA	0	7	NA	NA	NA	3	1	2	NA	0	0	0	0.5	NA	NA	NA	NA	NA
30	31	25	9.04	4.32	NA	16.68	2.93	0.17	0.324115044	0	1	NA	1	NA	NA	NA	NA	NA	1	2	NA	2	1	3900	12	11	5060	0.64	17	3	1	3	1	1	1	1	7	4	2	3	5	0
43	39	26.37	5.08	18.9	NA	9.22	2.14	0.12	0.421259843	0	2	1	0	0	0	0	0	0	1	2	NA	1	1	5700	15	14	1039	0.7	4	3	1	1	NA	0	0	0	13	NA	NA	3	4	NA
32	26	23.5	5.76	18.36	NA	7.93	7.21	0.12	1.251736111	0	1	1	0	0	0	0	0	0	1	1	NA	2	1	2025	9	10	2991	0.66	11	3	1	2	1	1	1	1	3	4	2	10	10	0
27	29	19.57	7.57	6.48	NA	8.4	2.88	0.81	0.380449141	0	1	1	0	0	0	0	0	0	1	1	NA	1	1	2175	10	11	233	0.55	8	3	1	2	1	1	1	1	3	4	2	NA	NA	0
26	27	20.03	6.6	9.45	6.3922	3.66	0.46	NA	0.06969697	0	2	1	0	0	0	0	0	0	1	1	NA	1	1	2250	10	8	4618	1.19	12	3	1	2	NA	0	0	0	0.5	NA	NA	7	5	NA
28	30	22.32	6.31	21.6	NA	9.75	3.86	0.18	0.611727417	0	2	1	0	0	0	0	0	0	1	1	NA	1	1	2250	10	14	5060	2.24	18	3	1	2	NA	0	0	0	2	NA	NA	6	6	NA
36	35	23.03	6.73	13.824	NA	8.2	3.8	0.23	0.564635958	0	2	1	1	0	0	0	0	0	1	1	NA	2	2	4650	13	6	1114	2.27	4	3	1	3	NA	0	0	0	2	NA	NA	2	5	NA
26	25	29.58	4.5	15.66	0.1488	5.48	7.72	1.59	1.715555556	0	1	1	0	0	0	0	0	0	1	1	NA	1	1	2325	13	9	3872	0.39	15	3	1	2	NA	0	0	0	3	NA	NA	30	30	NA
34	36	23.88	6.86	8.1	NA	7.76	2.42	0.19	0.352769679	0	2	1	1	0	0	0	0	0	1	1	NA	1	2	2775	10	9	648	0.94	5	3	1	1	NA	0	0	0	9	NA	NA	1	1	NA
26	35	17.72	5.25	24.84	NA	9.96	11.51	0.81	2.192380952	0	1	0	0	0	0	1	0	1	1	1	NA	3	1	2250	9	13	5060	0.92	7	3	1	2	NA	0	0	0	3	NA	NA	4	5	NA
25	23	26.67	5.21	9.72	0.4588	13.82	3.8	0.15	0.729366603	0	1	0	0	0	0	0	1	1	1	1	NA	2	1	2250	10	12	2404	1.21	9	3	1	2	1	1	1	1	3	39	2	12	7	0
27	27	20.2	8.47	9.72	NA	9.02	3.66	0.13	0.432113341	0	2	1	0	0	0	0	0	0	2	3	1	NA	NA	NA	0	7	NA	NA	NA	3	1	3	NA	0	0	0	4	NA	NA	6	6	NA
21	27	27.89	5.68	15.93	NA	14.09	1.25	0.11	0.220070423	0	1	1	0	0	0	0	1	1	2	1	1	NA	NA	NA	0	13	NA	NA	NA	3	1	2	NA	0	0	0	3	NA	NA	10	10	NA
29	29	23.19	7.14	9.18	0.3596	8.59	4.56	0.99	0.638655462	0	2	NA	NA	NA	NA	NA	NA	NA	2	1	1	NA	NA	NA	0	9	NA	NA	NA	3	1	2	NA	0	0	0	3	NA	NA	4	6	NA
31	30	18.59	7.89	2.25	NA	11.73	2.31	0.87	0.292775665	0	1	NA	1	NA	NA	NA	NA	NA	1	1	NA	6	2	1875	8	10	1505	0.87	5	3	1	2	1	1	1	1	1.5	4	2	NA	NA	0
39	39	22.03	12.2	14.4	0.1643	7.59	4.44	0.17	0.363934426	0	2	1	0	0	0	0	0	0	1	1	NA	2	1	5025	14	11	1303	0.8	5	3	1	2	1	1	1	1	0.25	37	2	1	2	0
37	34	25.89	7.18	7.83	NA	19.81	2.81	0.18	0.391364903	0	1	NA	NA	NA	NA	NA	NA	NA	2	1	4	NA	NA	NA	0	11	NA	NA	NA	3	1	3	NA	0	0	0	12	NA	NA	6	8	NA
27	27	22.04	10.24	2.25	0.175	11.06	7.83	0.9	0.764648438	0	1	NA	1	NA	NA	NA	NA	NA	2	2	1	NA	NA	NA	0	NA	NA	NA	NA	3	1	3	NA	0	0	0	4	NA	NA	NA	NA	NA
25	25	19.05	6.39	12.15	NA	18.43	2.88	0.9	0.450704225	0	1	NA	1	NA	NA	NA	NA	NA	2	1	4	NA	NA	NA	0	11	NA	NA	NA	3	1	2	NA	0	0	0	2	NA	NA	6	6	NA
31	28	28.23	2.43	24.84	NA	28.22	1.28	0.14	0.526748971	0	2	NA	NA	NA	NA	NA	NA	NA	2	1	1	NA	NA	NA	0	10	NA	NA	NA	NA	NA	2	NA	0	0	0	4	NA	NA	NA	NA	NA
35	35	21.09	4.94	26.46	NA	13.03	2.06	0.35	0.417004049	0	2	1	0	0	0	0	0	0	2	2	NA	NA	NA	525	7	8	NA	NA	NA	3	1	3	NA	0	0	0	4	NA	NA	2	2	NA
27	27	25.39	7.05	5.13	0.1612	13.39	8.23	0.18	1.167375887	0	1	0	0	0	0	0	1	1	2	2	1	NA	NA	NA	0	10	NA	NA	NA	3	1	3	1	1	1	1	4	33	1	NA	NA	0
24	23	18.66	6.64	12.15	NA	12.03	4.23	0.13	0.637048193	0	1	1	0	0	0	0	0	0	2	1	4	NA	NA	NA	0	9	NA	NA	NA	3	1	2	1	1	1	1	3	NA	NA	NA	NA	0
34	35	20.96	6.54	15.93	0.221	22.22	1.64	0.26	0.250764526	0	2	1	0	0	0	0	0	0	1	2	NA	1	1	2775	11	12	2087	1.37	7	3	1	3	NA	0	0	0	5	NA	NA	4	2	NA
28	31	22.31	12.09	8.64	0.221	21.48	3.89	0.11	0.321753515	0	1	NA	1	NA	NA	NA	NA	NA	1	1	NA	1	2	3150	13	12	5060	1.79	11	3	1	2	NA	0	0	0	10	NA	NA	5	5	NA
29	29	26.17	13.54	15.93	NA	19.5	4.95	0.55	0.365583456	0	1	1	0	0	0	0	0	0	1	1	NA	3	1	2250	10	9	490	1.43	1	3	1	1	NA	0	0	0	7	NA	NA	4	4	NA
31	32	26.67	7.44	1.8	NA	10.1	2.53	0.13	0.340053763	0	1	NA	1	NA	NA	NA	NA	NA	1	1	NA	1	2	2250	10	13	2114	1.26	14	3	1	2	1	1	1	1	7	37	2	6	8	0
35	32	21.09	10.46	9.18	0.221	7.2	5.68	0.13	0.543021033	0	1	NA	1	NA	NA	NA	NA	NA	1	1	NA	1	2	3225	12	13	2663	1.47	9	3	1	3	1	1	1	1	7	39	2	5	5	0
26	25	31.6	5.64	21.6	NA	15.7	2.41	0.17	0.427304965	0	1	1	0	0	0	0	0	0	1	1	NA	2	1	3750	13	16	3018	0.69	18	3	1	2	4	0	1	0	1	NA	NA	NA	12	1
41	53	22.04	9.24	13.23	NA	13.63	3.76	0.15	0.406926407	0	2	0	0	0	1	0	0	0	1	1	NA	1	1	3000	10	10	2600	1.24	9	3	1	3	NA	0	0	0	3	NA	NA	4	4	NA
27	25	25.39	8.6	5.4	NA	16.75	3.94	0.75	0.458139535	0	1	1	0	0	0	0	0	0	1	1	NA	1	1	1950	12	10	5060	1.42	14	3	1	2	NA	0	0	0	3	NA	NA	12	12	NA
27	29	22.64	7.69	8.1	NA	25.47	6.3	0.17	0.819245774	0	2	NA	1	NA	NA	NA	NA	NA	2	1	1	NA	NA	NA	0	9	NA	NA	NA	3	1	3	1	1	1	1	0.67	38	2	8	9	0
33	34	26.56	7.52	9.99	NA	4.78	2.5	0.17	0.332446809	0	1	0	1	0	0	0	0	NA	1	1	NA	1	1	2475	11	12	5060	1.21	9	3	1	2	1	1	1	0	12	NA	NA	8	6	1
32	42	22.66	7.78	12.42	NA	12.04	3.23	0.15	0.415167095	0	2	1	0	0	0	0	0	0	1	1	NA	2	1	4575	14	12	832	1.53	4	3	1	2	1	1	1	1	7	36	1	2	4	0
36	33	22.86	9.87	32.94	NA	10.56	5.16	0.13	0.522796353	0	1	1	0	0	0	0	0	0	2	1	4	NA	NA	75	1	11	NA	NA	NA	4	1	2	NA	0	0	0	4	NA	NA	2	3	NA
25	25	20.05	7.54	1.8	NA	10.01	6.02	0.7	0.798408488	0	1	1	1	0	0	0	0	0	1	1	NA	1	2	2175	12	12	2867	0.85	11	3	1	2	NA	0	0	0	3	NA	NA	12	12	NA
25	27	18.42	7.66	1.53	NA	15.75	4.23	0.17	0.552219321	0	1	1	0	0	0	0	0	0	2	1	1	NA	NA	NA	0	9	NA	NA	NA	3	1	2	1	1	1	1	1	37	2	6	12	0
41	40	26.49	12.65	8.91	NA	8.36	3.39	0.29	0.26798419	0	2	NA	1	NA	NA	NA	NA	NA	1	2	NA	6	2	3600	12	7	2122	1.57	7	3	1	2	NA	0	0	0	2	NA	NA	NA	2	NA
37	36	30.47	8.43	8.64	NA	7.21	3.31	0.73	0.392645314	0	1	1	0	0	0	0	0	0	1	1	NA	1	1	3825	14	11	2596	1.02	10	3	1	3	1	1	1	1	10	34	1	6	6	0
24	24	21.77	6.64	7.182	NA	6.85	3.83	NA	0.576807229	0	1	0	0	0	0	0	1	1	2	1	1	NA	NA	NA	0	9	NA	NA	NA	3	1	2	1	1	1	1	3	38	2	NA	NA	0
42	41	20.55	12.33	25.38	NA	11.78	3.8	0.84	0.308191403	0	2	NA	NA	NA	NA	NA	NA	NA	1	5	NA	6	2	1350	9	6	103	0.52	2	3	1	1	NA	0	0	0	5	NA	NA	1	3	NA
33	35	23.88	6.66	6.48	NA	12.35	3.96	0.44	0.594594595	0	1	NA	1	NA	NA	NA	NA	NA	1	1	NA	1	2	3300	12	11	4855	1.14	10	3	1	2	1	1	1	1	2	37	2	5	2	0
31	33	23.44	9	1.26	NA	8.67	4.07	0.47	0.452222222	0	1	1	1	0	0	0	0	0	1	2	NA	1	2	4200	12	11	3096	1.28	11	3	1	3	NA	0	0	0	10	NA	NA	7	3	NA
34	34	22.04	6.47	1.26	NA	16.01	2.92	0.14	0.451313756	0	2	1	0	0	0	0	0	0	1	1	NA	3	1	1950	11	6	269	0.89	5	3	1	2	1	1	1	1	7	39	2	3	3	0
35	36	19.72	6.52	11.61	NA	18.92	2.13	0.87	0.326687117	0	1	1	0	0	0	0	0	0	1	1	NA	1	1	4200	14	14	5060	2.14	10	3	1	2	NA	0	0	0	3	NA	NA	5	6	NA
29	32	22.66	6.22	8.37	0.837	5.32	2.17	0.96	0.348874598	0	2	1	0	0	0	0	0	0	1	1	NA	2	1	4725	16	11	3096	1.28	6	3	1	2	1	1	1	1	3	37	2	3	2	0
21	24	23.26	6.1	34.56	0.3813	8.44	19	0.19	3.114754098	0	1	1	0	0	0	0	0	0	2	1	1	NA	NA	NA	0	9	NA	NA	NA	3	1	2	NA	0	0	0	1	NA	NA	12	12	NA
33	33	21.56	6.22	18.36	0.3472	11.73	3.87	0.14	0.622186495	0	2	1	0	0	0	0	0	0	2	1	4	NA	NA	NA	0	8	NA	NA	NA	3	1	2	1	1	1	1	1	28	1	NA	NA	0
25	24	20.28	5.33	11.88	1.167	6.18	3.53	0.14	0.662288931	0	1	1	0	0	0	0	0	0	2	3	NA	NA	NA	225	6	10	NA	NA	NA	2, 3	1	3	NA	0	0	0	1	NA	NA	10	8	NA
30	32	21.51	8.22	18.5328	0.7161	15.56	5.35	0.18	0.650851582	0	2	1	0	0	0	0	0	0	1	1	NA	1	1	3150	11	10	3096	1.28	4	4	1	2	1	1	1	1	0.5	38	2	6	6	0
27	30	23.88	5.03	38.34	NA	12.33	5.16	0.11	1.02584493	0	1	NA	1	NA	NA	NA	NA	NA	1	1	NA	1	2	3150	12	10	5060	1.12	6	3	1	2	1	1	1	1	7	39	2	7	7	0
29	29	21.09	6.45	14.4	NA	12.94	1.47	0.99	0.227906977	0	1	1	0	0	0	0	0	0	1	1	NA	1	1	2700	10	11	3096	1.28	20	3	1	2	1	1	1	1	7	39	2	6	8	0
30	29	21.51	10.08	8.1	NA	0.17	7.47	0.23	0.741071429	0	2	NA	1	NA	NA	NA	NA	NA	1	1	NA	1	2	1950	10	15	5060	1.35	10	3	1	2	1	1	1	1	3	38	2	9	6	0
25	27	22.43	8.69	7.2	NA	27.86	34.62	0.18	3.983889528	0	1	NA	NA	NA	NA	NA	NA	NA	1	1	NA	2	1	2400	11	11	2634	0.92	13	3	1	2	NA	0	0	0	5	NA	NA	NA	NA	NA
26	26	22.31	5.39	9.18	NA	20.55	4	0.15	0.742115028	0	1	0	0	0	0	1	0	1	1	2	NA	2	1	2400	10	12	1650	0.65	7	3	1	3	1	1	1	1	2	38	2	10	8	0
27	31	22.04	8.03	9.18	NA	34.49	2.6	0.35	0.323785803	0	1	1	0	0	0	0	0	0	1	1	NA	1	1	2250	10	11	1323	0.76	5	3	1	2	NA	0	0	0	4	NA	NA	NA	NA	NA
26	28	24.8	7.2	11.7	NA	7.62	2.26	0.9	0.313888889	0	2	NA	1	NA	NA	NA	NA	NA	1	1	NA	1	2	1950	10	10	5060	0.71	12	3	1	2	1	1	1	0	7	38	2	NA	NA	1
31	34	20.76	6.28	7.56	NA	17.1	2.76	0.19	0.439490446	0	2	1	0	0	0	0	0	0	1	1	NA	1	1	2250	10	15	3533	1.28	8	3	1	2	1	1	1	1	8	37	2	4	5	0
31	33	22.04	2.45	5.4	NA	4.71	3.04	0.93	1.240816327	0	2	0	0	0	0	1	0	1	1	1	NA	1	1	2475	11	15	3096	1.28	14	3	1	2	NA	0	0	0	3	NA	NA	NA	NA	NA
36	35	23.83	8.35	7.56	5.3413	8.3	4.27	0.46	0.511377246	0	1	0	0	0	0	0	1	1	2	2	1	NA	NA	NA	0	9	NA	NA	NA	3	1	3	1	1	1	1	12	39	2	7	8	0
27	27	17.91	6.68	11.34	NA	21.25	6.41	0.19	0.959580838	0	1	1	0	0	0	0	0	0	2	5	1	NA	NA	NA	0	10	NA	NA	NA	3	1	3	NA	0	0	0	2	NA	NA	8	8	NA
30	27	23.88	9.5	13.23	0.124	10.3	3.4	0.11	0.357894737	0	1	1	0	1	0	0	0	0	1	1	NA	1	1	4575	14	7	3096	1.28	7	3	1	2	NA	0	0	0	3	NA	NA	4	4	NA
29	26	23.18	6.32	7.83	NA	14.44	2.8	0.99	0.443037975	0	1	0	0	0	0	1	0	1	1	1	NA	1	1	2250	10	11	4154	0.86	9	3	1	2	1	1	1	1	3	35	1	6	7	0
28	25	25.71	9.09	8.1	NA	9.57	11.47	0.7	1.261826183	0	1	0	0	0	0	1	0	1	1	1	NA	3	1	1725	8	9	521	0.37	2	3	1	2	1	1	1	1	3	37	2	5	5	0
33	34	21.67	7.71	12.42	NA	13.79	4.67	0.13	0.605706874	0	1	1	0	0	0	0	0	0	1	1	NA	2	1	2700	12	16	5060	1.12	12	3	1	2	1	1	1	1	10	4	2	6	7	0
32	46	22.86	5.23	9.45	NA	14.56	2.4	0.14	0.458891013	0	2	1	0	0	0	0	0	0	1	2	NA	2	1	2925	11	12	5060	1.43	20	3	1	3	1	1	1	1	3	38	2	3	5	0
28	36	24.97	8.04	8.37	0.2356	8.67	0.31	0.78	0.038557214	0	2	NA	1	NA	NA	NA	NA	NA	1	1	NA	1	2	2100	10	11	1070	0.5	7	3	1	2	NA	0	0	0	4	NA	NA	4	6	NA
21	25	21.48	8.59	12.15	0.279	21.66	5.25	0.2	0.611175786	0	1	NA	1	NA	NA	NA	NA	NA	2	1	4	NA	NA	NA	0	14	NA	NA	NA	3	1	2	1	1	1	1	2	37	2	NA	NA	0
23	24	19.53	5.79	5.67	NA	14.39	0.8	0.17	0.138169257	0	1	NA	1	NA	NA	NA	NA	NA	2	2	1	NA	NA	NA	0	9	NA	NA	NA	3	1	3	NA	0	0	0	2	NA	NA	NA	NA	NA
34	35	21.88	8.86	14.4	NA	8.35	8.55	0.96	0.965011287	0	1	1	0	0	0	0	0	0	2	1	1	NA	NA	NA	0	7	NA	NA	NA	3	1	3	NA	0	0	0	1	NA	NA	12	12	NA
34	37	26.89	6.62	8.1	NA	10.45	2.9	0.11	0.438066465	0	2	1	0	0	0	1	0	1	2	1	1	NA	NA	NA	0	8	NA	NA	NA	3	1	2	NA	0	0	0	5	NA	NA	7	8	NA
27	26	30.92	5.43	13.23	NA	9.86	11.04	0.12	2.033149171	0	1	0	0	0	0	0	1	1	2	1	1	NA	NA	NA	0	8	NA	NA	NA	3	1	3	1	1	1	1	4	36	1	12	12	0
30	30	25.71	6.13	16.2	0.1767	22.55	2.89	0.17	0.471451876	0	1	1	1	NA	NA	NA	NA	NA	2	1	4	NA	NA	NA	0	9	NA	NA	NA	3	1	2	1	1	1	1	2	39	2	NA	NA	0
45	45	26.03	9.13	8.1	0.2914	17.35	6.15	0.58	0.673603505	0	2	0	0	0	0	1	0	1	1	1	NA	3	1	1800	8	7	142	0.63	3	3	1	3	NA	0	0	0	1	NA	NA	2	2	NA
49	43	22.31	7.03	7.83	NA	9.57	2.78	0.55	0.39544808	0	1	1	0	0	0	0	0	0	2	1	1	NA	NA	NA	0	10	NA	NA	NA	3	1	3	NA	0	0	0	10	NA	NA	8	8	NA
34	33	25.39	8.05	13.5	NA	7.39	5.89	0.11	0.731677019	0	2	1	0	0	0	0	0	0	2	1	1	NA	NA	NA	0	8	NA	NA	NA	3	1	2	1	1	1	1	2	4	2	10	10	0
23	24	23.44	7.71	9.45	NA	6.26	3.96	0.12	0.513618677	0	1	0	1	0	0	0	0	0	2	1	4	NA	NA	NA	0	10	NA	NA	NA	3	1	2	1	1	1	1	1	4	2	7	12	0
29	31	25.1	6.28	1.8	0.2666	12.95	8.18	0.9	1.302547771	0	1	1	0	0	0	0	0	0	1	1	NA	1	1	2250	10	12	5060	1.23	6	3	1	1	1	1	1	0	9	NA	NA	6	4	1
39	38	NA	4.7	3.78	NA	5.85	1.75	0.16	0.372340426	0	2	1	0	0	0	0	0	0	1	3	NA	2	1	2025	9	10	5060	1.28	19	3	1	3	1	1	1	1	8	38	2	4	4	0
27	29	20.31	8.84	7.2	NA	12.03	5.07	0.13	0.573529412	0	1	NA	1	NA	NA	NA	NA	NA	1	1	NA	1	2	1650	10	9	5060	1.89	15	3	1	2	NA	0	0	0	2	NA	NA	4	4	NA
35	35	22.77	8.26	1.8	NA	11.35	3.07	0.11	0.371670702	0	1	1	0	0	0	0	0	0	1	1	NA	1	1	2025	9	11	2521	1.13	9	3	1	3	1	1	1	1	4	37	2	5	4	0
28	28	23.88	7.87	5.67	NA	10.79	5.81	0.64	0.738246506	0	1	1	0	0	0	0	0	0	1	1	NA	1	1	2775	10	11	3096	1.28	5	3	1	2	1	1	1	1	6	39	2	7	9	0
34	33	27.34	4.93	9.72	NA	14.47	2.97	0.87	0.602434077	0	1	1	0	0	0	0	0	0	2	1	1	NA	NA	NA	0	9	NA	NA	NA	3	1	2	NA	0	0	0	11	NA	NA	10	10	NA
29	28	28.4	4.56	7.2	NA	14	6.82	0.69	1.495614035	0	1	1	0	0	0	0	0	0	2	1	1	NA	NA	NA	0	11	NA	NA	NA	3	1	2	1	1	1	0	6	NA	NA	12	15	1
43	46	28.04	8.08	2.97	NA	6.73	2.72	0.64	0.336633663	0	2	0	0	0	0	1	0	1	1	3	NA	1	1	3000	9	12	1802	0.52	10	3	1	3	1	1	1	0	1	NA	NA	5	5	1
29	29	31.64	3.98	7.29	0.2139	15.16	1.2	0.58	0.301507538	0	1	1	0	0	0	0	0	0	1	1	NA	2	1	3525	14	10	3802	1.61	15	3	1	2	1	1	1	1	6	37	2	5	5	0
29	34	31.51	6.82	8.1	NA	20.71	4.38	0.11	0.642228739	0	1	1	0	0	0	0	0	0	1	1	NA	1	1	4425	17	9	1853	0.63	15	3	1	2	1	1	1	0	5	NA	NA	12	12	1
30	44	23.73	6.58	12.15	NA	9.39	2.86	0.75	0.434650456	0	2	1	0	0	0	0	0	0	1	1	NA	2	1	3150	11	8	3123	0.76	12	3	1	2	NA	0	0	0	3	NA	NA	3	4	NA
27	27	24.22	7.63	12.42	0.2418	24.36	3.89	0.81	0.50982962	0	2	1	0	0	0	0	0	0	1	1	NA	1	1	2075	10	11	3096	1.28	10	3	1	2	1	1	1	1	2	38	2	7	5	0
27	27	24.22	7.46	9.45	NA	17.06	4.18	0.99	0.560321716	0	1	NA	1	NA	NA	NA	NA	NA	1	1	NA	1	2	2700	10	13	3096	1.28	11	3	1	2	1	1	1	1	3	39	2	6	5	0
30	34	22.21	6.46	8.64	NA	49.85	3.48	0.29	0.53869969	0	1	1	0	0	0	0	0	0	1	4	NA	2	1	1725	8	9	2795	0.26	7	3	1	3	1	1	1	1	4	4	2	6	7	0
34	34	19.49	7.13	5.94	0.868	22.81	3.45	0.75	0.483870968	0	1	1	0	0	0	0	0	0	1	1	NA	1	1	2850	11	11	4873	1.34	14	3	1	2	1	1	1	1	1	28	1	6	6	0
29	26	37.46	9.82	1.89	NA	16.14	2.9	0.67	0.295315682	0	1	0	0	1	0	0	0	0	1	1	NA	1	1	2400	10	12	1461	0.49	8	3	1	2	NA	0	0	0	4	NA	NA	NA	NA	NA
23	24	25.39	4.49	5.67	0.338	19.39	4.04	0.15	0.899777283	0	2	1	0	0	0	0	0	0	1	1	NA	1	1	3150	15	8	3654	1.21	16	3	1	2	1	1	1	1	1	4	2	9	8	0
26	29	23.63	6.93	14.58	0.1333	7.77	3.61	0.12	0.520923521	0	1	NA	1	NA	NA	NA	NA	NA	1	1	NA	1	2	2025	9	12	3691	0.65	10	3	1	2	NA	0	0	0	5	NA	NA	8	7	NA
35	34	19.53	6.29	8.91	NA	13.84	3.17	0.11	0.503974563	0	1	1	0	0	0	0	0	0	1	2	NA	3	1	1575	7	9	310	1.49	3	3	1	1	NA	0	0	0	6	NA	NA	5	3	NA
25	26	31.25	8.59	6.21	0.4681	16.03	3.57	0.11	0.415599534	0	1	1	0	0	0	0	0	0	1	1	NA	1	1	2850	11	9	5060	1.25	16	3	1	2	1	1	1	1	5	37	2	6	7	0
32	31	25.71	10.19	7.83	NA	10.36	5.73	0.12	0.562315996	0	1	1	0	0	0	0	0	0	1	1	NA	1	1	2400	8	10	2744	1.28	9	3	1	2	NA	0	0	0	2	NA	NA	7	7	NA
26	26	27.55	6.7	1.53	NA	9.21	1.2	0.69	0.179104478	0	1	NA	1	NA	NA	NA	NA	NA	1	1	NA	1	2	3375	11	12	2331	0.7	10	3	1	2	1	1	1	1	3	39	2	6	8	0
31	30	27.77	9.49	8.37	NA	17.54	3.89	0.93	0.409905163	0	2	1	0	0	0	0	0	0	1	1	NA	1	1	2775	11	11	3454	0.75	11	3	1	2	1	1	1	1	1	37	2	5	5	0
41	43	20.96	11.79	19.44	NA	9.66	2.7	0.17	0.229007634	0	2	0	0	0	1	0	0	0	1	3	NA	3	1	3525	11	9	1816	0.69	5	3	1	3	NA	0	0	0	12	NA	NA	3	2	NA
52	35	30.11	8.58	8.1	NA	8.28	3.11	0.67	0.362470862	0	1	0	0	0	0	0	1	NA	1	1	NA	1	1	2850	10	13	2355	0.77	11	3	1	2	1	1	1	1	8	34	1	5	8	0
26	26	24.22	9.12	5.67	0.2232	18.25	5.54	0.12	0.60745614	0	2	1	0	0	0	0	0	0	1	1	NA	1	1	3000	11	9	5060	0.45	14	3	1	2	NA	0	0	0	1	NA	NA	5	6	NA
33	34	25.39	6.83	5.94	0.713	10.76	4.53	0.19	0.663250366	0	2	1	0	0	0	0	0	0	1	1	NA	1	1	2175	11	12	5060	0.91	13	3	1	2	NA	0	0	0	2	NA	NA	7	12	NA
26	27	28.04	37.44	5.67	NA	8.53	42.75	0.12	1.141826923	0	2	1	0	0	0	0	0	0	1	1	NA	2	1	3825	13	10	3096	1.28	5	3	1	2	1	1	1	1	2	38	2	5	12	0
21	23	21.88	11.06	13.77	0.2511	12.31	4.53	0.87	0.409584087	0	1	NA	1	NA	NA	NA	NA	NA	1	1	NA	1	2	3075	12	13	3096	1.28	7	3	1	2	1	1	1	1	1	38	2	3	4	0
25	23	22.27	7.41	7.2	NA	8.13	3.49	0.7	0.470985155	0	1	NA	1	NA	NA	NA	NA	NA	1	1	NA	2	2	2400	12	9	3096	1.28	19	3	1	3	1	1	1	1	2	41	2	NA	6	0
33	38	19.98	9.14	12.96	NA	15.41	4.18	0.22	0.457330416	0	2	0	0	0	0	0	1	NA	1	1	NA	1	1	2556.8	10.6	10	4053	1.14	8	3	1	2	1	1	1	1	10	38	2	NA	NA	0
22	29	25.39	6.44	7.83	0.217	5.78	2.41	0.99	0.374223602	0	1	NA	1	NA	NA	NA	NA	NA	1	1	NA	1	2	2100	9	13	2202	1.35	10	3	1	2	NA	0	0	0	3	NA	NA	4	10	NA
42	44	29.3	12.24	9.72	0.2139	9.31	4.52	0.17	0.369281046	0	2	NA	NA	NA	NA	NA	NA	NA	1	1	NA	2	1	6525	17	15	2967	0.46	12	3	1	3	NA	0	0	0	1	NA	NA	7	8	NA
33	32	20.03	7.2	15.39	NA	31.44	4.29	0.14	0.595833333	0	1	0	0	0	0	1	0	1	1	1	NA	1	1	1725	11	12	5060	1.69	18	3	1	2	NA	0	0	0	10	NA	NA	NA	NA	NA
32	29	31.25	9.65	7.29	0.1457	15.25	7.57	0.26	0.784455959	0	2	1	0	0	0	0	0	0	1	1	NA	2	1	3600	13	11	2500	0.86	10	3	1	2	1	1	1	1	1	36	1	8	8	0
30	35	16.23	7.04	18.9	NA	18.18	8.21	0.15	1.166193182	0	1	NA	1	NA	NA	NA	NA	NA	1	1	NA	1	2	1675	12	10	4661	1.77	11	3	1	2	NA	0	0	0	8	NA	NA	NA	NA	NA
34	38	21.48	7.54	16.74	0.1395	8.52	15.97	0.73	2.118037135	0	2	NA	1	NA	NA	NA	NA	NA	1	2	NA	1	2	1537.5	8	9	1315	0.53	7	3	1	2	1	1	1	1	1	37	2	NA	NA	0
29	27	23.31	7.28	8.64	NA	12.86	1.47	0.11	0.201923077	0	1	1	0	0	0	0	0	0	2	1	1	NA	NA	NA	0	9	NA	NA	NA	3	1	2	1	1	1	1	3	37	2	NA	NA	0
28	31	19.23	6.08	1.26	0.1922	6.17	8.01	0.81	1.317434211	0	2	1	0	0	0	0	1	1	2	1	1	NA	NA	NA	0	9	NA	NA	NA	3	1	2	NA	0	0	0	4	NA	NA	NA	NA	NA
24	24	23.44	7.47	14.4	0.2294	18.7	4.49	0.93	0.60107095	0	1	1	0	0	0	0	0	0	2	1	4	NA	NA	300	4	11	NA	NA	NA	3	1	3	NA	0	0	0	2	NA	NA	7	10	NA
32	32	22.6	7.44	14.85	0.185	6.41	12.12	0.15	1.629032258	0	1	NA	1	NA	NA	NA	NA	NA	1	1	NA	1	2	1425	11	7	2359	0.38	9	3	1	2	2	1	1	0	6	NA	NA	NA	NA	NA
30	33	20.57	6.97	8.91	NA	11.53	5.03	0.69	0.721664275	0	1	0	0	1	0	0	0	0	2	1	1	NA	NA	NA	0	9	NA	NA	NA	3	1	2	NA	0	0	0	10	NA	NA	NA	NA	NA
27	30	20.96	7.34	17.55	NA	22.04	3.78	0.14	0.514986376	0	2	1	0	0	0	0	0	0	1	2	NA	2	1	3600	12	12	5060	2.89	23	3	1	3	4	0	1	0	0.67	NA	NA	3	5	1
28	29	20.96	9.05	9.18	NA	14.13	4.23	0.11	0.467403315	0	1	NA	1	NA	NA	NA	NA	NA	2	2	4	NA	NA	NA	0	8	NA	NA	NA	3	1	3	NA	0	0	0	2	NA	NA	NA	NA	NA
23	26	19.23	7.33	8.64	NA	8.91	3.71	0.17	0.506139154	0	1	1	0	0	0	0	0	0	1	3	NA	2	1	2925	10	11	5060	0.96	8	3	1	3	1	1	1	1	2.5	36	1	NA	NA	0
30	32	19.29	9.48	14.58	0.3813	9	9.63	0.12	1.015822785	0	1	1	0	0	1	0	0	0	1	1	NA	1	1	3225	11	10	3766	0.99	13	3	1	2	NA	0	0	0	0.25	NA	NA	8	8	NA
33	32	19.53	8.13	6.75	0.1922	15.12	6.66	0.73	0.819188192	0	2	1	0	0	0	0	0	0	1	1	NA	2	1	2475	11	16	3096	1.28	17	3	1	2	1	1	1	0	3	NA	NA	7	10	1
26	27	24.65	7.95	7.56	0.1519	19.15	13.17	0.27	1.656603774	0	1	1	0	0	0	0	0	0	1	1	NA	2	1	3825	13	9	1618	1.51	3	3	1	2	NA	0	0	0	5	NA	NA	6	6	NA
31	30	24.65	9.22	7.56	0.6479	17.05	4.03	0.7	0.437093275	0	1	1	0	0	0	0	0	0	1	1	NA	1	1	3975	15	11	3096	1.28	15	3	1	2	1	1	1	0	4	NA	NA	7	5	1
33	30	21.48	10.43	1.8	NA	15.19	7.7	0.13	0.738255034	0	1	NA	1	NA	NA	NA	NA	NA	1	1	NA	1	2	3300	13	11	5060	1.8	15	3	1	2	1	1	1	1	3	4	2	NA	NA	0
27	30	20.28	8.6	15.12	0.2697	7.52	6.31	0.81	0.73372093	0	1	NA	1	NA	NA	NA	NA	NA	1	1	NA	1	2	2250	10	10	1367	1.61	4	3	1	2	NA	0	0	0	5	NA	NA	NA	NA	NA
23	23	19.14	7.04	1.53	NA	9.53	1.75	0.96	0.248579545	0	1	NA	1	NA	NA	NA	NA	NA	1	1	NA	1	2	2250	15	10	2388	0.55	9	3	1	2	1	1	1	0	0.42	31	1	6	6	1
31	31	30.11	10.02	8.1	NA	13.12	3.52	0.18	0.351297405	0	1	1	1	0	0	0	0	0	1	1	NA	3	2	3000	10	9	314	1.28	4	3	1	1	NA	0	0	0	3	NA	NA	NA	NA	NA
32	33	21.26	7.41	11.7	3.1682	13.04	6.58	0.21	0.887989204	0	2	NA	1	NA	NA	NA	NA	NA	1	1	NA	1	2	1725	9	11	3096	1.28	16	3	1	2	NA	0	0	0	2	NA	NA	9	9	NA
29	31	23.44	9.4	35.91	NA	11.96	4.3	0.17	0.457446809	0	2	0	0	0	0	1	0	1	1	1	NA	1	1	2700	12	14	3096	1.28	12	3	1	2	1	1	1	0	4	37	2	7	8	1
24	28	20.51	6.47	7.2	NA	21.24	3.41	0.52	0.527047913	0	1	NA	1	NA	NA	NA	NA	NA	1	1	NA	1	2	1200	8	11	3096	1.28	9	3	1	2	1	1	1	1	3	32	1	7	6	0
24	23	20.07	7.7	12.42	0.461	15.21	4.83	0.13	0.627272727	0	1	NA	1	NA	NA	NA	NA	NA	1	1	NA	1	3	2775	10	11	3096	1.28	10	3	1	2	1	1	1	1	1	39	2	4	8	0
38	37	25.59	9.86	7.83	0.2449	14.59	4.84	0.11	0.490872211	0	1	1	0	0	1	0	0	0	1	1	NA	2	1	6000	16	11	919	1.28	8	3	1	2	NA	0	0	0	7	NA	NA	NA	NA	NA
34	34	20.45	10	7.56	0.2852	10.67	5.35	0.44	0.535	0	1	1	0	0	0	0	0	0	1	1	NA	1	1	3150	10	9	3096	1.28	6	3	1	2	1	1	1	0	10	NA	NA	5	5	1
30	29	27.82	7.17	7.56	2.1917	1.39	1.39	0.12	0.193863319	0	1	1	1	0	0	0	0	0	1	1	NA	1	2	1762.5	9	12	3453	0.71	15	3	1	2	NA	0	0	0	5	NA	NA	5	7	NA
28	27	23.44	10.39	11.7	NA	8.09	11.59	0.14	1.115495669	0	1	1	0	0	0	0	0	0	1	1	NA	1	1	3375	12	14	3096	1.28	12	3	1	2	1	1	1	1	3	4	2	5	6	0
28	27	21.94	7.61	13.23	0.2666	29.58	7.64	0.11	1.003942181	0	1	1	0	0	0	0	0	0	1	1	NA	1	1	2475	12	13	3096	1.28	17	3	1	2	1	1	1	1	1	32	1	NA	NA	0
24	25	21.34	5.84	32.13	NA	14.71	3.39	0.11	0.580479452	0	1	1	0	0	0	0	0	0	1	3	NA	1	1	2925	13	9	4561	0.48	8	3	1	2	1	1	1	0	2	NA	NA	NA	NA	1
29	31	22.31	9.53	1.26	NA	20.13	5.01	0.7	0.52570829	0	1	1	1	0	0	1	0	1	1	2	NA	2	2	2025	9	14	1678	0.87	7	3	1	3	NA	0	0	0	1	NA	NA	NA	NA	NA
37	32	20.83	5.16	17.28	NA	9.87	2.42	0.44	0.468992248	0	2	1	0	0	0	0	0	0	1	6	NA	3	1	1800	8	9	1325	0.58	4	3	1	2	NA	0	0	0	5	NA	NA	NA	NA	NA
29	27	17.58	5.1	13.23	NA	6.07	7.41	12.7	1.452941176	0	1	0	0	0	1	0	0	0	2	1	1	NA	NA	NA	0	11	NA	NA	NA	4	1	2	NA	0	0	0	4	NA	NA	4	4	NA
34	35	28.01	6.4	15.39	NA	8.17	7.59	0.23	1.1859375	0	1	1	0	0	0	0	0	0	2	3	1	NA	NA	NA	0	9	NA	NA	NA	3	1	3	1	1	1	1	8	38	2	12	12	0
27	29	28.4	5.9	9.99	NA	13.15	5.69	0.11	0.96440678	0	2	1	0	0	0	0	0	0	2	1	1	NA	NA	NA	0	8	NA	NA	NA	3	1	2	1	1	1	0	1.5	NA	NA	NA	NA	1
32	31	26.04	5.08	11.7	0.1395	5.7	5.66	0.14	1.114173228	0	1	1	0	0	0	0	0	0	2	1	1	NA	NA	NA	0	14	NA	NA	NA	4	1	1	1	1	1	1	4	33	1	12	12	0
32	33	20.31	3.12	7.83	0.1488	16.7	1.39	NA	0.445512821	0	1	1	0	0	0	0	0	0	2	2	4	NA	NA	NA	0	12	NA	NA	NA	4	1	3	NA	0	0	0	5	NA	NA	6	5	NA
25	26	22.89	7.13	8.91	0.2883	3.97	11.56	0.23	1.621318373	0	1	NA	1	NA	NA	NA	NA	NA	2	1	1	NA	NA	NA	0	12	NA	NA	NA	3	1	3	NA	0	0	0	2	NA	NA	7	8	NA
24	23	25.34	10.3	1.89	0.154	0.34	4.11	0.16	0.399029126	0	1	0	0	1	0	0	0	0	2	1	1	NA	NA	NA	0	10	NA	NA	NA	3	1	2	4	0	1	0	3	NA	NA	15	20	1
30	31	21.22	7.16	8.37	NA	18.59	2.25	0.38	0.31424581	0	1	0	1	0	0	0	0	0	2	1	1	NA	NA	NA	0	8	NA	NA	NA	3	1	2	NA	0	0	0	9	NA	NA	9	7	NA
34	34	21.64	9.57	8.37	NA	12.84	4.95	0.14	0.517241379	0	1	1	0	0	0	0	0	0	2	1	4	NA	NA	NA	0	11	NA	NA	NA	3	1	2	NA	0	0	0	7	NA	NA	NA	NA	NA
28	25	29.69	1.2	85.5	2.914	24.9	1.48	0.21	1.233333333	0	1	NA	1	NA	NA	NA	NA	NA	2	2	2	NA	NA	0	0	10	NA	NA	NA	3	1	3	NA	0	0	0	4	NA	NA	12	12	NA
21	23	20.43	7.75	16.74	0.175	6.74	6.26	0.35	0.807741935	0	1	NA	NA	NA	NA	NA	NA	NA	2	1	4	NA	NA	562.5	9	14	NA	NA	NA	3	1	2	NA	0	0	0	1	NA	NA	NA	NA	NA
27	27	18.82	7.21	11.61	NA	0.19	11.08	0.13	1.536754508	0	1	NA	1	NA	NA	NA	NA	NA	2	5	1	NA	NA	NA	0	10	NA	NA	NA	3	1	3	1	1	1	0	1	NA	NA	7	7	1
33	31	32.46	10.96	1.26	0.1457	8.11	2.81	0.2	0.256386861	0	1	0	0	0	0	0	1	NA	1	2	NA	3	1	4275	13	13	4238	1.04	6	3	1	3	1	1	1	1	8	39	2	NA	NA	0
27	27	23.15	5.68	12.42	NA	10.54	4.66	0.57	0.820422535	0	2	1	0	0	0	0	0	0	1	2	NA	1	1	2475	8	10	3215	2	6	3	1	3	NA	0	0	0	0.33	NA	NA	5	5	NA
37	34	24.77	10.35	8.64	0.744	19.23	3.13	0.49	0.302415459	0	2	1	0	0	0	0	0	0	1	1	NA	1	1	2100	9	7	1734	0.29	12	3	1	3	1	1	1	1	2	38	2	NA	NA	0
36	36	24.74	9.07	21.87	NA	8.93	2.46	0.13	0.271223815	0	1	NA	NA	NA	NA	NA	NA	NA	1	1	NA	2	1	2550	11	11	2569	1.18	8	3	1	3	NA	0	0	0	9	NA	NA	2	3	NA
34	36	31.6	7.38	9.99	0.2325	7.61	2.01	0.15	0.272357724	0	2	1	0	0	0	0	0	0	1	1	NA	2	1	4200	14	9	3096	1.28	15	3	1	2	NA	0	0	0	5	NA	NA	3	6	NA
37	33	22.66	7.31	11.7	NA	18.46	3.33	0.9	0.455540356	0	2	1	0	0	1	0	0	0	2	1	1	NA	NA	NA	0	9	NA	NA	NA	4	1	2	NA	0	0	0	2	NA	NA	NA	NA	NA
28	44	18.22	5.66	7.83	0.1922	5.65	3.07	0.18	0.542402827	0	2	1	0	0	0	0	0	0	2	1	1	NA	NA	NA	0	9	NA	NA	NA	4	1	3	NA	0	0	0	5	NA	NA	12	12	NA
32	34	30.86	7.2	8.91	NA	10.81	4.61	0.23	0.640277778	0	2	1	0	1	0	0	0	0	2	1	1	NA	NA	NA	0	8	NA	NA	NA	3	1	2	1	1	1	1	10	36	1	12	12	0
33	42	22.04	8.51	7.56	NA	11.67	2.07	0.99	0.243243243	0	2	1	0	0	0	0	0	0	2	1	4	NA	NA	NA	0	10	NA	NA	NA	4	1	3	NA	0	0	0	2	NA	NA	6	5	NA
27	31	18.43	7	5.94	NA	11.93	4.96	0.75	0.708571429	0	1	1	0	0	0	0	0	0	2	2	1	NA	NA	NA	0	8	NA	NA	NA	4	1	3	NA	0	0	0	3	NA	NA	NA	NA	NA
26	27	20.51	8.73	7.56	NA	13.6	2.97	0.14	0.340206186	0	1	0	1	0	0	0	0	0	2	1	4	NA	NA	75	1	10	NA	NA	NA	3	1	2	NA	0	0	0	5	NA	NA	6	8	NA
33	32	26.35	7.64	11.34	NA	25.29	2.71	0.13	0.354712042	0	2	1	1	0	0	0	0	0	1	2	NA	3	2	2475	11	12	303	1.48	4	3	1	1	NA	0	0	0	5	NA	NA	3	3	NA
28	26	20.83	6.9	15.12	NA	10.34	2.13	0.14	0.308695652	0	1	NA	1	NA	NA	NA	NA	NA	1	1	NA	1	2	2025	9	11	3096	1.28	9	3	1	2	NA	0	0	0	3	NA	NA	5	4	NA
27	28	21.3	7.47	7.56	0.218	17.67	4.13	0.67	0.552878179	0	1	NA	1	NA	NA	NA	NA	NA	1	1	NA	1	2	3075	12	14	3096	1.28	24	3	1	2	1	1	1	1	3	37	2	7	7	0
27	27	27.34	8.12	8.1	NA	13.41	2.39	0.67	0.294334975	0	1	1	1	0	0	0	0	0	1	2	NA	2	2	2775	10	11	2728	1.14	10	3	1	3	1	1	1	1	5	37	2	5	5	0
24	28	35.16	7.57	11.34	NA	14.53	2.33	0.19	0.307793923	0	1	1	0	0	0	0	0	0	1	1	NA	1	1	4200	18	10	5060	0.72	22	3	1	2	1	1	1	0	5	NA	NA	9	12	1
25	25	28.01	5.9	22.95	0.1612	11.86	3.63	0.99	0.615254237	0	1	1	0	0	0	0	0	0	1	1	NA	1	1	6825	24	13	174	0.7	3	3	1	1	NA	0	0	0	2	NA	NA	NA	4	NA
32	31	20.81	9.59	13.77	NA	9.08	3.19	0.67	0.332638165	0	1	0	0	0	0	1	0	1	1	1	NA	1	1	225	1	8	2262	0.71	12	3	1	2	1	1	1	1	3	36	1	4	6	0
31	27	25.39	9.35	11.34	0.1612	21.01	1.47	0.18	0.157219251	0	1	1	0	0	0	0	0	0	1	1	NA	3	1	1950	13	15	304	2.65	5	3	1	2	NA	0	0	0	1	NA	NA	1	2	NA
27	28	19.53	8.65	5.67	NA	12.06	9.13	0.26	1.055491329	0	1	NA	1	NA	NA	NA	NA	NA	1	1	NA	1	2	2250	10	11	5060	0.46	8	3	1	2	1	1	1	1	5	4	2	8	8	0
27	26	19.53	8.17	21.6	NA	16.95	11.28	0.24	1.380660955	0	2	1	0	0	0	0	0	0	2	1	1	NA	NA	NA	0	9	NA	NA	NA	3	1	3	1	1	1	1	0.5	4	2	12	12	0
30	31	23.31	8.16	12.42	NA	17.39	3.75	0.14	0.459558824	0	2	1	0	0	0	0	0	0	2	1	1	NA	NA	NA	0	11	NA	NA	NA	3	1	2	1	1	1	1	4	35	1	10	8	0
28	28	24.22	7.75	6.75	0.1736	7.77	18.09	0.12	2.334193548	0	1	1	0	0	0	0	0	0	1	1	NA	1	1	1575	9	10	3450	1.1	11	3	1	2	NA	0	0	0	3	NA	NA	8	10	NA
30	29	28.4	9.47	7.83	NA	11.63	8.4	0.18	0.887011616	0	2	1	0	0	0	0	0	0	1	1	NA	1	1	1550	9	10	5060	0.93	15	3	1	2	1	1	1	0	9	NA	NA	12	12	1
26	25	19.23	7.9	14.4	0.2325	19.84	3.06	0.81	0.387341772	0	2	1	0	0	0	0	0	0	1	1	NA	1	1	3075	12	8	3096	1.28	13	3	1	2	NA	0	0	0	1	NA	NA	6	9	NA
27	25	22.31	2.97	33.21	0.155	21.84	7.95	0.28	2.676767677	0	1	1	0	0	0	0	0	0	1	1	NA	1	1	4500	14	9	3096	1.28	19	3	1	2	1	1	1	0	8	NA	NA	NA	NA	1
41	41	26.17	8.5	9.45	NA	9.55	2.16	0.21	0.254117647	0	1	1	0	0	0	0	0	0	1	2	NA	3	1	1875	7	9	3096	1.28	5	3	1	3	NA	0	0	0	2	NA	NA	1	1	NA
28	30	22.86	5.3	1.26	NA	10.45	0.29	0.84	0.054716981	0	1	0	0	0	1	0	0	0	2	3	1	NA	NA	NA	0	11	NA	NA	NA	3	1	3	NA	0	0	0	1	NA	NA	NA	NA	NA
24	24	23.44	6.28	9.72	NA	10.11	3.35	0.14	0.53343949	0	1	1	0	0	0	0	0	0	2	3	1	NA	NA	NA	0	7	NA	NA	NA	3	1	3	NA	0	0	0	2	NA	NA	8	6	NA
31	31	23.05	5.56	21.6	NA	16.76	3.26	0.84	0.586330935	0	2	0	0	0	1	0	1	1	2	1	4	NA	NA	NA	0	13	NA	NA	NA	4	1	2	1	1	1	1	5	41	2	6	8	0
33	35	24.03	4.99	8.37	NA	14.48	2.87	0.78	0.575150301	0	2	1	0	0	0	0	0	0	2	3	1	NA	NA	NA	0	10	NA	NA	NA	4	1	3	1	1	1	1	7	37	2	NA	8	0
28	29	20.03	8.43	21.6	0.2263	14.54	6.18	0.46	0.733096085	0	2	1	0	0	0	0	0	0	1	1	NA	1	1	2700	12	14	4529	1.06	11	3	1	2	1	1	1	1	0.5	36	1	5	3	0
35	35	23.63	8.53	9.18	NA	10.27	5.79	0.75	0.678780774	0	2	1	0	0	0	0	0	0	1	1	NA	1	1	2850	12	14	1777	0.52	7	3	1	2	NA	0	0	0	2	NA	NA	4	3	NA
23	22	19.34	16.75	51.3	NA	19.21	32.9	0.93	1.964179104	0	1	1	0	0	0	0	0	0	2	1	1	NA	NA	NA	0	9	NA	NA	NA	5	2	1	NA	0	0	0	2	NA	NA	6	NA	NA
27	31	24.03	9.38	7.83	0.86	7.29	6.59	0.14	0.702558635	0	1	1	0	0	0	0	0	0	2	1	1	NA	NA	NA	0	9	NA	NA	NA	3	1	3	NA	0	0	0	4	NA	NA	12	12	NA
30	41	21.83	7.06	1.26	NA	16.54	4.5	NA	0.637393768	0	2	0	0	0	0	0	1	1	2	3	2	NA	NA	0	0	9	NA	NA	NA	3	1	3	1	1	1	0	4	NA	NA	NA	NA	1
25	28	29.3	4.98	12.96	NA	7.6	8.5	0.19	1.706827309	0	1	1	0	0	0	0	1	1	2	1	1	NA	NA	NA	0	11	NA	NA	NA	3	1	2	1	1	1	1	6	36	1	20	20	0
25	27	30.11	6.23	1.8	0.186	27.95	5.24	0.58	0.841091493	0	2	1	0	0	0	0	0	0	2	2	1	NA	NA	NA	0	9	NA	NA	NA	3	1	3	3	1	1	0	4	NA	NA	12	12	1
24	24	24.61	9.16	7.2	NA	12.38	3.25	0.14	0.354803493	0	1	1	0	0	0	0	0	0	2	1	1	NA	NA	NA	0	9	NA	NA	NA	3	1	2	1	1	1	0	4	27	NA	NA	NA	1
39	51	23.42	8.29	7.29	NA	9.58	3.21	0.93	0.38721351	0	2	1	0	0	0	0	0	0	1	1	NA	2	1	3825	13	9	2051	0.8	8	3	1	3	NA	0	0	0	5	NA	NA	5	3	NA
32	24	22.58	4.63	29.16	NA	9.47	2.32	0.17	0.501079914	0	1	NA	1	NA	NA	NA	NA	NA	1	1	NA	1	2	3525	12	13	2753	0.4	7	3	1	2	1	1	1	1	1	37	2	4	5	0
25	23	23.14	8.6	7.2	NA	6.69	2.71	0.87	0.315116279	0	1	NA	1	NA	NA	NA	NA	NA	1	1	NA	1	2	2025	11	10	5060	0.67	19	3	1	2	1	1	1	1	2	38	2	5	9	0
31	30	19.56	6.32	7.2	0.1271	9.36	2.89	0.46	0.457278481	0	2	1	0	0	0	0	0	0	1	1	NA	1	1	2550	10	10	1560	0.49	6	3	1	2	1	1	1	1	0.33	37	2	5	4	0
29	30	22.27	10.85	7.2	NA	17.12	1.13	0.58	0.104147465	0	2	0	0	0	0	0	1	1	1	3	NA	3	1	2025	9	10	3096	1.28	3	3	1	3	NA	0	0	0	1	NA	NA	NA	NA	NA
32	37	18.37	14.14	13.77	NA	11.8	8.54	0.14	0.603960396	0	1	0	0	0	0	1	0	1	1	1	NA	1	1	3000	10	9	3096	1.28	15	3	1	2	NA	0	0	0	5	NA	NA	4	6	NA
40	41	23.88	2.65	8.1	0.4743	10.79	3.72	0.15	1.403773585	0	2	NA	1	NA	NA	NA	NA	NA	1	1	NA	1	2	2625	10	10	4304	0.59	12	3	1	3	NA	0	0	0	2	NA	NA	8	5	NA
35	32	21.64	5.32	27.81	0.1922	6.6	4.55	0.14	0.855263158	0	2	1	0	0	0	0	0	0	2	1	1	NA	NA	NA	0	8	NA	NA	NA	3	1	3	1	1	1	1	0.58	36	1	NA	NA	0
28	29	19.53	8.22	17.28	0.2697	16.75	2.95	0.18	0.358880779	0	1	NA	1	NA	NA	NA	NA	NA	2	1	4	NA	NA	NA	0	11	NA	NA	NA	3	1	3	NA	0	0	0	2	NA	NA	NA	NA	NA
32	30	20.7	7.21	1.8	NA	8.56	6.48	0.11	0.898751734	0	2	1	0	0	0	0	0	0	2	1	1	NA	NA	NA	0	11	NA	NA	NA	3	1	2	NA	0	0	0	4	NA	NA	7	6	NA
26	25	20.03	6.74	8.37	NA	14.52	5.36	0.12	0.795252226	0	1	NA	1	NA	NA	NA	NA	NA	2	1	1	NA	NA	NA	0	9	NA	NA	NA	3	1	2	NA	0	0	0	1	NA	NA	10	6	NA
30	31	27.55	2.03	11.61	0.2387	8.09	3.23	0.12	1.591133005	0	1	0	0	0	0	1	0	1	2	1	1	NA	NA	NA	0	9	NA	NA	NA	3	1	3	NA	0	0	0	4	NA	NA	NA	NA	NA
30	29	20.28	7.48	6.75	NA	9.58	6.36	17.48	0.85026738	0	2	1	0	0	0	1	1	2	2	1	4	NA	NA	NA	0	10	NA	NA	NA	3	1	3	1	1	1	0	0.5	32	1	6	3	1
41	41	22.03	13.12	18.36	NA	13.98	2.93	0.14	0.223323171	0	1	NA	NA	NA	NA	NA	NA	NA	1	2	NA	6	1	1950	11	11	310	2.03	3	3	1	3	1	1	1	0	8	NA	NA	NA	NA	1
23	26	20.03	7.78	31.5	NA	5.41	5.13	0.99	0.659383033	0	2	0	0	0	0	1	0	1	1	1	NA	1	1	1950	12	10	2103	2.04	7	3	1	2	NA	0	0	0	3	NA	NA	NA	NA	NA
41	27	23.71	8.82	5.67	0.651	9.37	1.27	0.52	0.14399093	0	2	1	0	0	0	0	0	0	1	1	NA	1	1	3000	11	8	1300	0.47	7	3	1	3	1	1	1	1	2	38	2	3	4	0
29	30	20.45	8.03	8.64	NA	19.05	7.84	0.16	0.97633873	0	1	1	0	0	0	0	0	0	2	1	1	NA	NA	NA	0	9	NA	NA	NA	3	1	2	NA	0	0	0	3	NA	NA	12	12	NA
22	25	20.2	8.62	9.45	NA	9.69	6.72	0.14	0.779582367	0	1	0	1	1	0	0	0	0	2	1	1	NA	NA	NA	0	8	NA	NA	NA	3	1	2	NA	0	0	0	1.5	NA	NA	7	6	NA
32	34	25.39	10.3	8.91	3.5185	27.81	3.59	0.17	0.348543689	0	1	1	0	0	0	0	0	0	2	1	1	NA	NA	NA	0	13	NA	NA	NA	3	1	3	4	0	1	0	5	NA	NA	6	6	1
36	41	19.98	5.13	7.2	NA	15.47	4.52	0.96	0.881091618	0	2	1	0	0	0	0	0	0	2	2	2	NA	NA	0	0	10	NA	NA	NA	3	1	3	NA	0	0	0	1	NA	NA	5	NA	NA
27	27	27.68	5.74	12.69	NA	10.81	2.43	0.46	0.423344948	0	1	1	0	0	0	0	0	0	2	3	4	NA	NA	262.5	7	12	NA	NA	NA	3	1	3	1	1	1	1	0.67	4	2	NA	NA	0
24	25	16.41	8.81	16.47	NA	18.05	4.71	0.13	0.53461975	0	1	0	0	0	0	0	1	NA	1	1	NA	1	1	2475	11	12	3096	1.28	5	3	1	2	4	0	1	0	2	NA	NA	NA	NA	1
38	37	26.67	7.85	9.45	0.1612	13.57	2.12	0.7	0.270063694	0	2	1	0	0	0	0	0	0	1	1	NA	1	1	2025	9	11	3096	1.28	14	3	1	3	1	1	1	1	6	39	2	4	5	0
24	24	20.7	9.37	15.93	0.1767	6.66	2.57	0.55	0.274279616	0	1	NA	1	NA	NA	NA	NA	NA	1	1	NA	1	2	2100	9	12	3096	1.28	5	3	1	2	NA	0	0	0	2	NA	NA	7	4	NA
30	30	27.55	7.24	1.8	NA	12.32	4.21	0.17	0.581491713	0	1	1	0	0	0	0	0	0	1	1	NA	2	1	5175	16	13	3096	1.28	21	3	1	2	NA	0	0	0	6	NA	NA	12	12	NA
32	32	27.73	6.99	15.66	NA	10.16	3.41	0.69	0.487839771	0	2	NA	NA	NA	NA	NA	NA	NA	2	1	1	NA	NA	NA	0	11	NA	NA	NA	3	1	2	NA	0	0	0	3	NA	NA	8	12	NA
28	30	19.72	9.12	8.91	NA	10.27	9.73	0.44	1.066885965	0	1	NA	1	NA	NA	NA	NA	NA	2	3	1	NA	NA	NA	0	9	NA	NA	NA	4	1	3	NA	0	0	0	5	NA	NA	10	8	NA
28	30	23.44	6.86	8.91	NA	6.88	15.1	0.16	2.201166181	0	1	0	0	0	0	0	1	NA	2	1	1	NA	NA	NA	0	10	NA	NA	NA	3	1	2	1	1	1	1	3	21	NA	NA	NA	1
30	31	25	5.8	21.87	0.713	7.15	2.52	0.49	0.434482759	0	2	1	0	0	0	0	0	0	1	1	NA	1	1	2925	11	18	3096	1.28	10	3	1	2	1	1	1	1	5	36	1	7	7	0
21	24	23.42	6.7	7.2	NA	7.66	2.89	0.14	0.431343284	0	2	NA	1	NA	NA	NA	NA	NA	1	1	NA	1	2	1350	9	10	3096	1.28	16	3	1	2	1	1	1	1	2.5	39	2	10	10	0
24	23	23.34	8.64	1.26	NA	21.94	6.36	0.67	0.736111111	0	1	1	0	0	0	0	0	0	1	2	NA	2	1	2475	11	14	3096	1.28	17	3	1	3	1	1	1	1	2	37	2	NA	NA	0
20	22	24.03	8.09	13.23	NA	5.98	4.98	0.26	0.615574784	0	1	1	0	0	0	0	0	0	1	1	NA	1	1	1650	9	11	3096	1.28	9	3	1	2	NA	0	0	0	2	NA	NA	6	7	NA
34	34	25.26	7.66	8.64	0.496	10.28	5.47	0.32	0.714099217	0	1	1	0	0	0	0	0	0	1	1	NA	1	1	2062.5	9	12	3096	1.28	10	3	1	2	1	1	1	1	3	37	2	10	7	0
33	33	19.53	6.8	13.77	0.3193	15	4.19	0.67	0.616176471	0	2	0	0	1	0	0	0	0	1	2	NA	2	1	2175	12	14	3096	1.28	12	3	1	2	1	1	1	1	4	39	2	4	4	0
30	38	18.43	11.79	12.42	0.1519	11.85	4.7	0.12	0.398642918	0	2	1	0	0	0	0	0	0	1	1	NA	1	1	3600	12	9	3096	1.28	10	3	1	2	1	1	1	1	10	37	2	5	NA	0
23	22	19.53	8	1.26	NA	16.87	3.64	0.93	0.455	0	1	1	0	0	0	0	0	0	1	1	NA	1	1	2700	10	10	3096	1.28	11	3	1	2	1	1	1	1	1	35	1	6	NA	0
30	32	22.86	7.85	8.91	0.1643	8.85	2.8	0.23	0.356687898	0	2	1	0	0	0	0	0	0	1	1	NA	2	1	2475	9	10	1623	0.87	10	3	1	2	NA	0	0	0	10	NA	NA	NA	5	NA
32	30	22.89	11.21	16.2	NA	8.53	4.81	0.14	0.429081178	0	2	1	0	0	1	0	0	0	2	1	NA	NA	NA	0	0	8	NA	NA	NA	3	1	2	NA	0	0	0	2	NA	NA	4	7	NA
29	30	18.43	NA	8.91	NA	18.58	2.94	0.17	NA	0	1	1	0	0	0	0	0	0	2	1	4	NA	NA	300	5	12	NA	NA	NA	3	1	2	NA	0	0	0	4	NA	NA	6	5	NA
24	30	19.53	6.08	13.5	NA	30.28	1.85	0.14	0.304276316	0	2	1	0	0	0	0	0	0	2	4	2	NA	NA	0	0	9	NA	NA	NA	3	1	3	NA	0	0	0	1	NA	NA	7	5	NA
29	31	25.39	7.38	2.97	NA	22.09	4.36	0.87	0.590785908	0	1	1	0	0	0	0	0	0	2	2	1	NA	NA	NA	0	10	NA	NA	NA	3	1	2	NA	0	0	0	7	NA	NA	12	8	NA
25	26	25.39	6.34	9.45	NA	9.65	6.62	0.17	1.044164038	0	2	1	0	0	0	0	0	0	2	1	1	NA	NA	NA	0	9	NA	NA	NA	3	1	3	1	1	1	1	0.75	39	2	4	12	0
30	30	20.2	8.76	7.56	NA	14.09	2.99	0.81	0.341324201	0	1	1	0	0	0	0	0	0	2	1	4	NA	NA	NA	0	9	NA	NA	NA	3	1	3	NA	0	0	0	3	NA	NA	NA	NA	NA
29	43	28.69	5.36	9.99	0.1395	17.38	2.47	0.69	0.460820896	0	1	NA	1	NA	NA	NA	NA	NA	2	1	1	NA	NA	NA	0	9	NA	NA	NA	3	1	2	NA	0	0	0	1	NA	NA	NA	NA	NA
25	28	27.89	7.36	8.37	NA	11.33	5.44	0.19	0.739130435	0	1	1	0	0	0	0	0	0	2	3	1	NA	NA	NA	0	10	NA	NA	NA	3	1	3	NA	0	0	0	3	NA	NA	12	12	NA
29	28	20.45	9.94	6.21	NA	14.24	4.34	0.12	0.436619718	0	1	1	0	0	0	0	0	0	2	2	1	NA	NA	NA	0	9	NA	NA	NA	3	1	3	2	1	1	0	3	NA	NA	6	8	NA
26	28	25.3	11.3	7.83	NA	15.95	7.62	0.11	0.674336283	0	1	1	0	0	0	0	0	0	2	1	1	NA	NA	NA	0	8	NA	NA	NA	3	1	3	1	1	1	1	5	38	2	NA	NA	0
25	24	20.2	5.78	13.77	NA	12.08	6.34	0.69	1.096885813	0	1	1	1	0	0	0	0	0	1	2	NA	2	2	2025	9	11	1516	1.65	10	3	1	3	4	0	1	0	3	NA	NA	5	6	1
27	26	19.59	7.45	18.36	NA	23.95	6.33	0.96	0.84966443	0	1	1	0	0	0	0	0	0	2	1	4	NA	NA	NA	0	9	NA	NA	NA	3	1	3	NA	0	0	0	2	NA	NA	6	5	NA
28	25	23.14	7.78	16.2	0.2418	11.87	5.94	0.15	0.763496144	0	2	1	0	0	0	0	0	0	1	1	NA	1	1	3900	13	10	3229	1.46	10	3	1	2	1	1	1	0	5	NA	NA	NA	NA	1
24	24	20.55	6.11	12.933	0.992	13.3	1.95	0.25	0.319148936	0	1	1	0	0	0	0	0	0	1	1	NA	1	1	2775	10	13	1419	0.71	4	3	1	2	NA	0	0	0	3	NA	NA	1	5	NA
31	31	27.34	5.82	12.96	0.2387	19.64	2.23	0.11	0.383161512	0	2	0	0	0	0	1	0	1	1	1	NA	3	1	2025	9	11	723	0.41	4	3	1	2	NA	0	0	0	8	NA	NA	NA	2	NA
27	26	21.63	5.85	15.12	0.2945	8.66	4.69	0.18	0.801709402	0	1	1	0	0	0	0	0	0	1	1	NA	2	1	2550	11	9	1430	0.94	12	3	1	2	1	1	1	1	5	39	2	10	10	0
36	41	15.63	7.88	12.42	NA	10.54	2.62	0.17	0.33248731	0	2	0	0	0	1	0	0	0	1	1	NA	1	1	2400	8	11	594	0.42	3	3	1	3	1	1	1	1	4	4	2	4	NA	0
34	NA	34.29	7.63	18.36	NA	11.45	3.78	0.69	0.495412844	0	1	0	0	0	0	0	1	1	2	1	4	NA	NA	NA	0	11	NA	NA	NA	3	1	3	1	1	1	0	11	NA	NA	8	5	1
34	29	19.29	6.4	53.19	NA	11.66	6.14	0.46	0.959375	0	1	NA	1	NA	NA	NA	NA	NA	2	1	1	NA	NA	NA	0	9	NA	NA	NA	3	1	3	NA	0	0	0	2.5	NA	NA	4	3	NA
27	28	19.53	4.61	15.66	NA	8.72	2.53	0.93	0.548806941	0	1	1	0	0	0	0	0	0	1	1	NA	1	1	1425	9	10	3096	1.28	9	3	1	2	NA	0	0	0	2	NA	NA	12	12	NA
25	24	23.88	6.02	7.2	NA	7.76	3.72	0.75	0.617940199	0	1	NA	1	NA	NA	NA	NA	NA	1	1	NA	1	2	3000	14	13	5060	1.16	16	3	1	2	NA	0	0	0	2	NA	NA	10	12	NA
29	32	22.04	10.64	0.945	2.1359	4.7	0.28	NA	0.026315789	0	2	1	0	0	0	0	0	0	1	1	NA	2	1	4200	13	10	3096	1.28	6	3	1	2	1	1	1	1	2	36	1	4	4	0
28	30	23.44	9.25	8.91	NA	13.74	3.75	0.69	0.405405405	0	2	1	0	0	0	0	0	0	1	1	NA	1	1	3150	12	9	4752	0.75	16	3	1	2	NA	0	0	0	13	NA	NA	3	3	NA
34	33	22.03	7.46	21.33	NA	15.06	5.53	0.7	0.741286863	0	1	1	0	0	0	0	0	0	1	2	NA	3	1	2400	11	8	807	2.16	13	3	1	3	1	1	1	1	10	4	2	6	8	0
38	40	20.03	5.48	7.83	NA	7.22	0.91	0.12	0.166058394	0	2	1	0	0	0	0	0	0	1	1	NA	1	1	2025	9	8	3096	1.28	4	3	1	3	NA	0	0	0	8	NA	NA	4	3	NA
28	32	23.05	5.85	11.34	NA	8.64	3.03	0.96	0.517948718	0	1	1	0	0	0	0	0	0	2	1	4	NA	NA	262.5	7	10	NA	NA	NA	3	1	2	NA	0	0	0	0.67	NA	NA	NA	NA	NA
25	26	20.96	6.3	12.15	NA	29.69	1.49	0.99	0.236507937	0	1	0	1	0	0	0	0	0	2	1	4	NA	NA	NA	0	9	NA	NA	NA	3	1	2	1	1	1	1	2.5	4	2	5	5	0
32	38	31.24	6.14	3.24	NA	7.4	2.62	0.16	0.426710098	0	1	1	0	0	0	0	0	0	2	1	1	NA	NA	NA	0	12	NA	NA	NA	3	1	3	1	1	1	1	0.5	34	1	NA	NA	0
32	34	18.37	10.19	15.93	NA	14.46	4.22	NA	0.414131501	0	1	0	0	0	0	0	1	NA	2	3	2	NA	NA	0	0	11	NA	NA	NA	3	1	2	NA	0	0	0	7	NA	NA	10	5	NA
29	31	21.88	8.22	12.15	NA	8.55	4.41	0.14	0.53649635	0	1	NA	1	NA	NA	NA	NA	NA	2	1	4	NA	NA	37.5	1	11	NA	NA	NA	3	1	3	NA	0	0	0	1	NA	NA	10	12	NA
26	28	20.55	6.54	1.53	NA	6.78	6.3	0.93	0.963302752	0	2	1	0	0	0	0	0	0	2	1	4	NA	NA	187.5	2	8	NA	NA	NA	3	1	2	NA	0	0	0	2	NA	NA	NA	NA	NA
27	26	25.39	6.24	9.18	NA	3.25	4.93	0.36	0.790064103	0	2	1	0	0	0	0	0	0	2	1	1	NA	NA	NA	0	9	NA	NA	NA	3	1	2	1	1	1	1	3	39	2	4	7	0
33	43	19.96	14.96	23.49	0.2139	10.5	4.16	0.44	0.278074866	0	2	1	0	0	0	0	0	0	2	1	1	NA	NA	NA	0	11	NA	NA	NA	3	1	2	NA	0	0	0	2	NA	NA	2	2	NA
24	24	26.37	6.06	13.23	NA	17.23	2.29	0.75	0.377887789	0	1	0	0	0	0	1	0	1	2	1	1	NA	NA	NA	0	11	NA	NA	NA	3	1	2	NA	0	0	0	5	NA	NA	6	6	NA
28	25	20.55	7.94	24.3	NA	17.24	5.98	0.7	0.753148615	0	1	1	0	0	0	0	0	0	1	2	NA	2	1	2250	10	12	3532	0.81	10	3	1	2	1	1	1	1	2	41	2	10	10	0
25	25	24.97	6.67	15.93	0.3379	19.76	2.61	0.18	0.391304348	0	1	NA	1	NA	NA	NA	NA	NA	1	1	NA	1	2	2475	11	11	2759	1.27	15	3	1	2	1	1	1	0	4	NA	NA	10	8	1
33	38	21.1	5.59	9.45	NA	16.23	3.77	0.81	0.674418605	0	1	NA	1	NA	NA	NA	NA	NA	1	1	NA	1	2	2175	9	9	3150	1.86	10	3	1	2	NA	0	0	0	9	NA	NA	NA	NA	NA
27	27	19.53	8.73	16.47	NA	10.64	2.34	0.12	0.268041237	0	1	1	1	0	0	0	0	0	1	2	NA	3	2	6000	15	9	1894	0.51	3	3	1	3	NA	0	0	0	2	NA	NA	NA	NA	NA
32	33	21.48	9.21	8.1	0.992	7.46	4.93	0.46	0.535287731	0	1	1	0	0	0	0	0	NA	1	1	NA	1	1	2475	9	12	2456	0.71	6	3	1	2	1	1	1	1	10	41	2	2	8	0
24	25	NA	6.71	6.48	0.1922	27.65	1.89	0.73	0.281669151	0	1	1	0	0	0	0	0	0	1	1	NA	1	1	1950	10	10	3367	0.31	11	3	1	2	NA	0	0	0	3.5	NA	NA	NA	5	NA
28	30	23.05	8.47	14.58	NA	8.05	5.23	0.12	0.617473436	0	1	1	0	0	0	0	0	NA	1	1	NA	1	1	2025	13	11	2362	1.04	5	3	1	2	1	1	1	1	4	37	2	6	6	0
28	28	28.69	8.75	7.29	NA	20.51	3.66	0.19	0.418285714	0	1	NA	1	NA	NA	NA	NA	NA	1	1	NA	1	2	3600	13	7	3322	0.97	8	3	1	2	1	1	1	1	1	37	2	5	8	0
26	26	31.22	4.71	19.17	NA	18.68	4.21	0.16	0.893842887	0	1	1	0	0	0	0	0	0	1	1	NA	1	1	1800	10	11	5060	1.38	10	3	1	2	4	0	1	0	4	NA	NA	12	12	1
30	35	23.03	9.01	1.53	NA	18	3.71	NA	0.411764706	0	1	NA	1	NA	NA	NA	NA	NA	1	2	NA	1	2	2475	11	11	5060	1.16	13	3	1	3	NA	0	0	0	10	NA	NA	5	6	NA
27	27	19.53	6.52	11.61	NA	21.62	4.36	0.14	0.668711656	0	1	1	0	0	0	0	0	0	1	1	NA	1	1	2250	11	13	5060	1.4	12	3	1	2	NA	0	0	0	6	NA	NA	6	10	NA
41	43	24.61	9.46	23.22	0.246	21.02	4.01	0.26	0.423890063	0	2	0	0	0	1	0	0	0	1	1	NA	2	1	5550	14	11	3096	1.28	7	3	1	3	NA	0	0	0	5	NA	NA	2	2	NA
33	26	23.81	3.64	19.17	0.248	9.19	5.1	0.11	1.401098901	0	1	1	0	0	0	0	0	0	2	1	1	NA	NA	NA	0	10	NA	NA	NA	3	1	2	1	1	1	1	2	36	1	NA	NA	0
26	26	22.89	5.49	7.2	4.5446	16.26	4.86	0.14	0.885245902	0	2	1	0	0	0	0	0	0	2	3	1	NA	NA	NA	0	10	NA	NA	NA	4	1	3	NA	0	0	0	3	NA	NA	12	12	NA
31	34	24.61	6.06	9.45	NA	16.09	4.51	0.17	0.744224422	0	2	1	0	0	0	0	0	0	2	1	1	NA	NA	NA	0	8	NA	NA	NA	4	1	2	1	1	1	1	7	41	2	12	12	0
25	26	24.77	6.59	8.64	0.2356	8.5	3.56	0.67	0.540212443	0	1	NA	1	NA	NA	NA	NA	NA	2	2	1	NA	NA	NA	0	11	NA	NA	NA	4	1	3	1	1	1	1	1	32	1	7	7	0
36	35	21.93	8.46	9.45	NA	10.2	4.06	0.14	0.479905437	0	2	1	0	0	0	0	0	0	2	1	1	NA	NA	NA	0	8	NA	NA	NA	4	1	3	1	1	1	1	6	36	1	6	9	0
31	32	24.46	3.97	36.45	0.2728	11.6	6.47	0.84	1.629722922	0	2	0	0	0	0	1	0	1	1	1	NA	1	1	2250	10	11	3096	1.28	7	3	1	2	NA	0	0	0	3	NA	NA	4	6	NA
26	26	29.64	7.26	1.8	NA	17.39	4.18	0.55	0.575757576	0	1	1	0	0	0	0	0	0	1	1	NA	1	1	2100	11	9	5060	0.62	13	3	1	2	1	1	1	1	4	4	2	NA	NA	0
30	31	20	10.26	11.88	NA	9.27	5.68	0.99	0.553606238	0	2	1	0	0	0	0	0	0	2	1	4	NA	NA	NA	0	11	NA	NA	NA	3	1	2	1	1	1	0	3	NA	NA	NA	NA	1
32	28	23.62	6.14	6.75	0.2449	12.29	3.68	0.93	0.599348534	0	2	NA	1	NA	NA	NA	NA	NA	2	2	4	NA	NA	NA	0	8	NA	NA	NA	3	1	1	1	1	1	1	0.5	39	2	NA	NA	0
28	28	21.77	7.02	6.48	NA	12.04	4.24	0.78	0.603988604	0	1	1	0	0	0	0	0	0	1	1	NA	1	1	2775	12	9	4818	1.54	20	3	1	2	1	1	1	1	1	4	2	7	6	0
35	35	31.25	6.92	18.36	NA	12.18	5.46	0.29	0.789017341	0	2	1	0	0	0	0	0	0	1	1	NA	2	1	2925	13	11	3096	1.28	8	3	1	3	1	1	1	1	5	37	2	NA	4	0
21	25	18.75	5.87	4.59	NA	17.26	6.61	0.19	1.126064736	0	1	0	0	0	0	1	0	1	1	1	NA	1	1	2325	11	10	5060	1.32	16	3	1	2	NA	0	0	0	2	NA	NA	6	6	NA
28	31	24.03	9.89	7.2	NA	14.73	2.54	0.84	0.256825076	0	2	1	0	0	0	0	0	NA	1	1	NA	1	1	1125	8	10	2399	0.55	9	3	1	2	1	1	1	1	1.5	36	1	NA	NA	0
47	32	24.84	11	7.2	0.1178	17.53	4.9	0.7	0.445454545	0	2	1	0	0	0	0	0	0	1	1	NA	2	1	3300	11	12	1449	0.54	9	3	1	3	NA	0	0	0	1	NA	NA	NA	NA	NA
35	44	24.22	7.73	1.53	0.1767	10.83	5.35	0.16	0.692108668	0	2	NA	1	NA	NA	NA	NA	NA	1	1	NA	1	2	3600	12	10	5060	1.41	18	3	1	3	NA	0	0	0	1	NA	NA	4	7	NA
30	30	20.31	6.8	5.67	0.132	12.57	3.31	0.14	0.486764706	0	1	NA	1	NA	NA	NA	NA	NA	1	1	NA	1	2	2475	12	11	3096	1.28	10	3	1	2	1	1	1	1	3	38	2	6	6	0
28	27	24.22	7.95	1.53	NA	15.8	1.92	0.37	0.241509434	0	1	0	0	0	1	0	0	0	1	2	NA	2	1	3300	11	13	3096	1.28	7	3	1	3	NA	0	0	0	0.5	NA	NA	3	1	NA
33	32	19.53	7.56	7.29	NA	12.85	4.06	0.14	0.537037037	0	1	0	1	0	0	0	0	0	2	1	1	NA	NA	NA	0	10	NA	NA	NA	4	1	3	NA	0	0	0	5	NA	NA	5	6	NA
27	28	21.48	7.25	11.34	NA	10.46	6.03	0.12	0.831724138	0	1	0	0	0	0	1	0	NA	1	1	NA	1	1	1875	10	13	5060	1.13	13	3	1	2	1	1	1	1	3	39	2	10	9	0
26	30	27.34	8.6	12.69	0.5952	59.41	6.33	0.19	0.736046512	0	1	1	0	0	0	0	0	0	1	1	NA	1	1	2250	10	11	3096	1.28	17	3	1	2	1	1	1	1	1.5	38	2	10	7	0
26	25	22.04	12.5	1.26	NA	10.7	4.02	0.14	0.3216	0	2	1	0	0	0	0	0	0	2	2	1	NA	NA	NA	0	NA	NA	NA	NA	3	1	3	1	1	1	1	0.67	37	2	4	7	0
23	23	21.09	6.41	14.85	NA	22.44	2.85	0.29	0.444617785	0	2	1	0	0	0	0	0	0	1	1	NA	1	1	1725	9	10	3096	1.28	12	3	1	2	3	1	1	1	2	4	2	4	7	0
35	44	24.75	6.09	5.94	NA	9.07	2.94	0.52	0.482758621	0	1	1	0	0	0	0	0	0	1	2	NA	1	1	1875	10	13	3908	0.84	12	3	1	3	NA	0	0	0	3	NA	NA	4	8	NA
26	38	28.04	7.68	7.83	NA	9.56	4.57	0.52	0.595052083	0	1	NA	1	NA	NA	NA	NA	NA	1	1	NA	1	2	4125	16	12	2253	0.52	10	3	1	2	1	1	1	1	3	39	2	7	7	0
31	32	NA	5.7	4.59	NA	6.49	3.72	0.67	0.652631579	0	1	0	1	0	0	0	0	0	2	1	1	NA	NA	NA	0	9	NA	NA	NA	3	1	3	NA	0	0	0	1	NA	NA	7	6	NA
31	32	27.34	5.3	11.7	NA	9.29	2.84	0.11	0.535849057	0	2	1	0	0	0	0	0	0	2	1	1	NA	NA	NA	0	7	NA	NA	NA	3	1	2	1	1	1	1	1	39	2	8	7	0
32	46	24.24	7.68	13.23	NA	30.51	4.53	0.96	0.58984375	0	1	1	0	0	0	0	0	0	2	2	2	NA	NA	0	0	10	NA	NA	NA	3	1	3	NA	0	0	0	9	NA	NA	12	12	NA
36	37	33.46	6.48	14.31	NA	12.3	2.3	0.19	0.354938272	0	2	1	0	0	0	0	0	0	1	2	NA	2	1	4125	14	10	1157	0.58	7	3	1	3	1	1	1	1	2	39	2	NA	NA	0
32	34	24.46	6.29	1.53	NA	11.72	3.64	0.13	0.578696343	0	1	0	0	0	0	0	1	NA	1	1	NA	1	1	2250	11	12	1313	0.78	8	3	1	2	1	1	1	1	5	39	2	NA	NA	0
31	35	20.94	8.47	8.1	NA	20.15	4.57	0.87	0.539551358	0	1	1	0	0	0	0	0	0	1	1	NA	1	1	1850	11	13	3140	0.76	12	3	1	2	1	1	1	1	6	4	2	6	7	0
35	34	25.39	6.78	5.94	NA	10.03	4.26	0.84	0.628318584	0	1	1	0	0	0	0	0	0	1	1	NA	1	1	2850	12	9	3096	1.28	17	3	1	2	2	1	1	0	0.75	NA	NA	6	8	NA
38	38	28.04	9.1	5.94	0.1736	3.66	3.01	0.87	0.330769231	0	2	1	0	0	0	0	0	0	1	1	NA	1	1	3600	11	10	1741	0.37	5	3	1	3	1	1	1	1	2	34	1	6	2	0
32	33	33.79	7.73	5.94	NA	12.28	3.29	0.14	0.425614489	0	1	0	0	0	0	1	0	1	1	1	NA	2	1	3675	11	9	404	1.28	3	3	1	2	4	0	1	0	10	NA	NA	3	3	1
30	30	24.61	2.17	8.64	NA	6.16	3.48	0.15	1.603686636	0	1	NA	1	NA	NA	NA	NA	NA	1	1	NA	2	2	3525	13	13	2555	1.97	10	3	1	2	NA	0	0	0	8	NA	NA	8	8	NA
29	31	21.26	8.24	1.26	NA	5.29	5.57	0.29	0.675970874	0	2	1	0	0	1	0	0	0	1	2	NA	3	1	2025	9	10	557	0.8	6	3	1	3	1	1	1	1	2	37	2	7	NA	0
24	24	24.03	8.51	5.94	NA	25.53	4.73	0.14	0.555816686	0	2	NA	NA	NA	NA	NA	NA	NA	1	2	NA	1	1	3225	12	9	3539	1.12	15	3	1	3	NA	0	0	0	1	NA	NA	6	6	NA
32	33	27.68	13.23	12.96	0.1488	16.06	12.61	0.12	0.95313681	0	2	NA	NA	NA	NA	NA	NA	NA	1	1	NA	1	1	2212.5	11	10	3301	1.49	11	3	1	2	NA	0	0	0	6	NA	NA	10	7	NA
30	31	25.1	5.3	11.88	NA	12.4	7.45	0.16	1.405660377	0	2	0	0	0	0	0	1	NA	2	1	1	NA	NA	NA	0	11	NA	NA	NA	3	1	2	1	1	1	0	1	NA	NA	NA	NA	1
33	33	19.53	6.37	1.62	0.62	20.58	4.4	0.23	0.690737834	0	2	1	0	0	0	0	0	0	2	3	4	NA	NA	NA	0	11	NA	NA	NA	3	1	3	NA	0	0	0	1	NA	NA	8	7	NA
27	32	23.34	7.18	7.56	0.5797	1.87	2.29	0.11	0.318941504	0	1	NA	1	NA	NA	NA	NA	NA	1	1	NA	1	2	2850	11	13	3022	1.39	11	3	1	2	NA	0	0	0	3	NA	NA	7	8	NA
38	36	26.17	10.89	7.29	NA	0.43	2.74	2.21	0.251606979	0	2	0	0	0	0	1	0	1	1	1	NA	3	1	3150	11	9	2056	1.23	5	3	1	3	1	1	1	1	2	39	2	NA	NA	0
34	35	27.24	7.2	9.99	NA	3.99	3.3	0.22	0.458333333	0	2	1	0	0	0	0	0	0	1	1	NA	1	1	3750	15	10	1228	0.85	5	3	1	2	1	1	1	1	2	38	2	4	4	0
28	30	27.92	4.62	6.48	NA	9.39	3.84	0.13	0.831168831	0	1	0	0	0	0	1	0	1	1	1	NA	1	1	2212.5	12	13	3096	1.28	6	3	1	2	NA	0	0	0	3	NA	NA	NA	NA	NA
27	27	25.39	6.28	1.8	NA	14.9	5.47	0.9	0.871019108	0	2	1	0	0	0	0	0	0	2	1	4	NA	NA	NA	0	15	NA	NA	NA	3	1	3	1	1	1	1	1	39	2	4	5	0
28	27	19.53	7.92	8.91	0.1116	11.25	5.67	0.9	0.715909091	0	2	1	0	0	0	0	0	0	1	1	NA	1	1	3825	14	11	3096	1.28	23	3	1	2	1	1	1	1	1	39	2	5	5	0
36	34	19.1	11.44	7.56	0.1891	13.01	3.27	0.64	0.285839161	0	2	0	0	0	0	1	0	1	1	1	NA	1	1	3525	13	14	1026	1.03	4	3	1	1	NA	0	0	0	4	NA	NA	4	3	NA
28	28	20.06	7.62	1.53	NA	9.42	5.5	0.52	0.721784777	0	2	1	0	0	0	0	0	0	1	1	NA	2	1	3375	13	7	3096	1.28	9	3	1	2	4	0	1	0	1.5	NA	NA	8	5	1
27	26	19.72	7.01	18.63	NA	1.77	3.19	0.69	0.455064194	0	1	1	0	0	0	0	0	0	1	1	NA	1	1	3150	11	10	5060	1.15	13	3	1	2	NA	0	0	0	0.83	NA	NA	NA	NA	NA
29	33	21.56	9.08	6.21	NA	9.88	2.43	0.17	0.267621145	0	2	1	0	0	0	0	0	0	1	1	NA	1	1	2400	12	13	4250	1.54	18	3	1	2	1	1	1	1	2	32	1	NA	NA	0
31	34	23.44	5.82	3.51	NA	7.88	5.32	0.93	0.914089347	0	1	0	0	0	0	1	0	1	1	2	NA	2	1	3450	14	11	4895	0.56	25	NA	NA	2	NA	0	NA	0	10	NA	NA	12	12	NA
26	30	20.81	7.25	5.13	NA	11.22	3.67	0.29	0.506206897	0	1	1	0	0	1	0	0	0	2	1	1	NA	NA	NA	0	8	NA	NA	NA	3	1	3	NA	0	0	0	6	NA	NA	5	7	NA
29	33	20.03	6.25	6.21	NA	10.54	4.56	0.14	0.7296	0	1	0	1	0	0	0	0	0	2	1	1	NA	NA	NA	0	8	NA	NA	NA	3	1	3	1	1	1	1	6	37	2	10	10	0
32	32	21.51	10.8	17.55	NA	13.52	5.08	0.69	0.47037037	0	1	NA	1	NA	NA	NA	NA	NA	1	1	NA	1	2	2175	10	15	3096	1.28	12	3	1	3	NA	0	0	0	7	NA	NA	4	8	NA
33	35	24.46	10.96	9.45	0.2728	9.26	2.25	0.15	0.205291971	0	2	1	0	0	0	0	0	0	1	1	NA	1	1	2250	10	13	1942	0.86	10	3	1	2	1	1	1	1	4	38	2	5	5	0
29	28	34.05	8.74	6.48	NA	17.67	5.32	0.81	0.608695652	0	1	0	0	0	0	1	0	1	1	1	NA	2	1	6300	19	10	1166	0.34	7	3	1	2	1	1	1	1	5	4	2	9	9	0
27	27	17.21	6.5	6.75	NA	8.86	5.81	0.84	0.893846154	0	1	1	0	0	0	0	0	0	2	1	1	NA	NA	NA	0	8	NA	NA	NA	3	1	2	NA	0	0	0	2	NA	NA	12	12	NA
43	44	22.48	11.33	7.56	NA	13.21	9.44	0.14	0.833186231	0	2	0	0	0	0	1	0	1	1	2	NA	3	1	2400	8	12	929	0.96	1	3	1	1	NA	0	0	0	1	NA	NA	4	2	NA
33	34	18.14	9.59	11.7	NA	11.03	4.03	0.13	0.420229406	0	2	0	0	0	0	1	0	1	1	1	NA	1	1	2925	11	9	3096	1.28	10	3	1	2	1	1	1	1	2	39	2	4	8	0
30	34	27.55	5.81	9.72	0.264	18.71	3.21	0.17	0.552495697	0	2	NA	1	NA	NA	NA	NA	NA	1	1	NA	2	2	2550	11	9	2642	0.9	14	3	1	3	1	1	1	1	3	37	2	2	9	0
29	30	19.95	5.86	14.85	0.2294	11.55	5.52	0.99	0.941979522	0	2	1	0	0	0	0	0	0	2	2	NA	NA	NA	75	1	8	NA	NA	NA	3	1	3	1	1	1	1	6	39	2	12	12	0
29	31	20.2	7.67	22.95	NA	12.4	25.08	0.24	3.26988266	0	1	0	0	0	0	1	0	1	2	1	1	NA	NA	NA	0	9	NA	NA	NA	3	1	2	1	1	1	0	3	NA	NA	12	12	1
26	22	27.34	5.81	15.12	NA	11.42	9.77	0.18	1.681583477	0	1	1	0	0	0	0	0	0	2	1	1	NA	NA	NA	0	9	NA	NA	NA	3	1	2	1	1	1	1	5	38	2	12	12	0
31	30	18.82	6.49	15.39	0.2294	21.63	5.6	0.46	0.862865948	0	2	NA	1	NA	NA	NA	NA	NA	2	1	4	NA	NA	NA	0	9	NA	NA	NA	3	1	2	1	1	1	1	1	39	2	NA	NA	0
30	29	23.88	6.62	1.53	NA	11.49	7.25	0.16	1.095166163	0	1	0	1	0	1	0	0	0	1	2	NA	2	2	2400	10	17	838	0.72	8	3	1	3	1	1	1	1	5	38	2	6	4	0
29	29	33.06	4.13	7.56	0.1333	11.22	3.32	0.13	0.803874092	0	2	1	0	0	0	0	0	0	1	1	NA	3	1	1275	7	4	76	0.71	2	3	1	2	1	1	1	1	4	38	2	NA	NA	0
24	24	22.31	7.14	11.7	0.1984	13.52	2.96	0.7	0.414565826	0	1	NA	1	NA	NA	NA	NA	NA	1	1	NA	1	2	2625	12	13	4458	2.95	20	3	1	2	1	1	1	1	1	36	1	NA	NA	0
29	31	25.39	8.85	9.72	NA	12.01	3.45	0.64	0.389830508	0	1	NA	1	NA	NA	NA	NA	NA	2	1	4	NA	NA	NA	0	8	NA	NA	NA	3	1	3	NA	0	0	0	8	NA	NA	6	6	NA
31	31	21.48	16.15	13.23	0.1116	6.17	6.26	0.12	0.387616099	0	2	1	0	0	1	0	0	0	1	1	NA	1	1	2925	11	13	3096	1.28	9	3	1	2	1	1	1	1	3	4	2	4	4	0
31	33	19.96	6.94	12.96	NA	17.89	4.04	0.96	0.582132565	0	1	1	0	0	0	0	0	NA	1	1	NA	1	1	2700	12	11	2615	1.43	11	3	1	2	1	1	1	1	8	4	2	4	6	0
32	28	26.04	6.15	9.72	0.2976	11.66	5.04	0.12	0.819512195	0	1	0	0	0	0	0	1	NA	1	1	NA	2	1	3150	11	10	1980	1.15	15	3	1	2	1	1	1	1	1	38	2	NA	NA	0
38	38	23.37	10.5	12.42	NA	11.12	3.93	0.9	0.374285714	0	2	1	0	0	0	0	0	0	1	1	NA	1	1	3675	13	10	3341	2.48	9	3	1	3	NA	0	0	0	3	NA	NA	3	5	NA
25	28	18.75	6.67	11.88	0.277	12.36	4.7	0.12	0.704647676	0	1	1	0	0	0	0	0	0	1	1	NA	1	1	1950	11	15	3096	1.28	11	3	1	2	NA	0	0	0	4	NA	NA	7	7	NA
31	33	23.11	10.79	13.77	0.221	11.27	3.17	0.84	0.293790547	0	1	0	0	0	0	0	1	1	2	2	1	NA	NA	NA	0	11	NA	NA	NA	3	1	3	1	1	1	1	3	37	2	6	7	0
[truncated: 18,878 more rows]
